# Supplementary material for: Identification of a m6A-related ferroptosis signature as a potential predictive biomarker for lung adenocarcinoma
Source: BMC Pulm Med. 2023 Apr 18;23:128. doi: 10.1186/s12890-023-02410-x (PMC10111681; doi:10.1186/s12890-023-02410-x)
Supplement: Supplementary file 2 — Additional file 2: Supplementary Table 2. 348 ferroptosis genes were downloaded from the FerrDb database. [file 12890_2023_2410_MOESM2_ESM.xlsx]

## Sheet: Sheet1
SUPPORTING INFORMATION
Supplementary Table 2: 348 ferroptosis genes were downloaded from the FerrDb database.
symbol	name
RPL8	Ribosomal protein L8
IREB2	iron responsive element binding protein 2
ATP5MC3	ATP synthase membrane subunit c locus 3
CS	Citrate synthase
EMC2	ER membrane protein complex subunit 2
ACSF2	Acyl-CoA synthetase family member 2
NOX1	Nicotinamide adenine dinucleotide phosphate (NADPH) oxidase (NOX) 1
CYBB	Cytochrome b-245 beta chain
NOX3	Nicotinamide adenine dinucleotide phosphate (NADPH) oxidase (NOX) 3
NOX4	Nicotinamide adenine dinucleotide phosphate (NADPH) oxidase (NOX) 4
NOX5	Nicotinamide adenine dinucleotide phosphate (NADPH) oxidase (NOX) 5
DUOX1	Dual oxidase 1
DUOX2	Dual oxidase 2
G6PD	Glucose-6-phosphate dehydrogenase
PGD	Phosphoglycerate dehydrogenase
VDAC2	Valtage-dependent anion channels 2
PIK3CA	Phosphatidylinositol-4,5-bisphosphate 3-kinase catalytic subunit alpha
FLT3	Fms related tyrosine kinase 3
SCP2	Sterol carrier protein 2
TP53	Tumor protein p53
ACSL4	Acyl-CoA synthetase long chain family member 4
LPCAT3	Lysophosphatidylcholine acyltransferase 3
NRAS	NRAS proto-oncogene, GTPase
KRAS	KRAS proto-oncogene, GTPase
HRAS	HRas proto-oncogene, GTPase
TF	Transferrin
TFRC	Transferrin receptor
TFR2	Transferrin receptor 2
SLC38A1	Solute carrier family 38 member 1
SLC1A5	Solute carrier family 1 member 5
GLS2	Glutaminase 2
GOT1	Glutamic-oxaloacetic transaminase 1
CARS1	Cysteinyl-tRNA synthetase 1
ALOX5	Arachidonate 5-lipoxygenase
KEAP1	Kelch like ECH associated protein 1
HMOX1	Heme oxygenase 1
ATG5	Autophagy related 5
ATG7	Autophagy related 7
NCOA4	Nuclear receptor coactivator 4
ALOX12	Arachidonate 12-lipoxygenase, 12S type
ALOX12B	Arachidonate 12-lipoxygenase, 12R type
ALOX15	Arachidonate 15-lipoxygenase
ALOX15B	Arachidonate 15-lipoxygenase type B
ALOXE3	Arachidonate lipoxygenase 3
PHKG2	Phosphorylase kinase catalytic subunit gamma 2
ACO1	Aconitase 1
G6PDX	_NA_
ULK1	Unc-51 like autophagy activating kinase 1
ATG3	Autophagy related 3
ATG4D	Autophagy related 4D cysteine peptidase
BECN1	Beclin 1
MAP1LC3A	Microtubule associated protein 1 light chain 3 alpha
GABARAPL2	GABA type A receptor associated protein like 2
GABARAPL1	GABA type A receptor associated protein like 1
ATG16L1	Autophagy related 16 like 1
WIPI1	WD repeat domain, phosphoinositide interacting 1
WIPI2	WD repeat domain, phosphoinositide interacting 2
SNX4	Sorting nexin 4
ATG13	Autophagy related 13
ULK2	Unc-51 like autophagy activating kinase 2
SAT1	Spermidine/spermine N1-acetyltransferase 1
EGFR	Epidermal growth factor receptor
MAPK3	Mitogen-activated protein kinase 3
MAPK1	Mitogen-activated protein kinase 1
BID	BH3 interacting domain death agonist
ZEB1	Zinc finger E-box binding homeobox 1
DPP4	Dipeptidyl peptidase 4
CDKN2A	Cyclin dependent kinase inhibitor 2A
PEBP1	Phosphatidylethanolamine binding protein 1
SOCS1	Suppressor of cytokine signaling 1
CDO1	Cysteine dioxygenase type 1
MYB	MYB proto-oncogene, transcription factor
MAPK8	Mitogen-activated protein kinase 8
MAPK9	Mitogen-activated protein kinase 9
CHAC1	ChaC glutathione specific gamma-glutamylcyclotransferase 1
MAPK14	Mitogen-activated protein kinase 14
LINC00472	Long intergenic non-protein coding RNA 472
PRKAA2	Protein kinase AMP-activated catalytic subunit alpha 2
PRKAA1	Protein kinase AMP-activated catalytic subunit alpha 1
ELAVL1	ELAV like RNA binding protein 1
BAP1	BRCA1 associated protein 1
ABCC1	ATP binding cassette subfamily C member 1
MIR6852	microRNA 6852
ACVR1B	Activin A receptor type 1B
TGFBR1	Transforming growth factor beta receptor 1
EPAS1	Endothelial PAS domain protein 1
HILPDA	Hypoxia inducible lipid droplet associated
HIF1A	Hypoxia inducible factor 1 subunit alpha
IFNG	Interferon gamma
ANO6	Anoctamin 6
LPIN1	Lipin 1
HMGB1	High mobility group box 1
TNFAIP3	TNF alpha induced protein 3
TLR4	Toll like receptor 4
ATF3	Activating transcription factor 3
ATM	ATM serine/threonine kinase
YY1AP1	YY1 associated protein 1
EGLN2	Egl-9 family hypoxia inducible factor 2
MIOX	Myo-inositol oxygenase
TAZ	Tafazzin
MTDH	Metadherin
IDH1	Isocitrate dehydrogenase (NADP(+)) 1
SIRT1	Sirtuin 1
FBXW7	F-box and WD repeat domain containing 7
PANX1	Pannexin 1
DNAJB6	DnaJ heat shock protein family (Hsp40) member B6
BACH1	BTB domain and CNC homolog 1
LONP1	Lon peptidase 1, mitochondrial
CD82	CD82 molecule
IL1B	interleukin 1 beta
CTSB	cathepsin B
POR	cytochrome p450 oxidoreductase
CYB5R1	cytochrome b5 reductase 1
ELOVL5	ELOVL fatty acid elongase 5
FADS1	fatty acid desaturase 1
FBW7	F-box and WD repeat domain containing 7
PTEN	phosphatase and tensin homolog
NR1D1	nuclear receptor subfamily 1 group D member 1
NR1D2	nuclear receptor subfamily 1 group D member 2
TBK1	TANK binding kinase 1
IL6	interleukin 6
USP7	ubiquitin specific peptidase 7
miR-182-5p	_NA_
miR-378a-3p	_NA_
ATF4	activating transcription factor 4
AQP3	aquaporin 3 (Gill blood group)
AQP5	aquaporin 5
AQP8	aquaporin 8
LINC00618	long intergenic non-protein coding RNA 618
MT1DP	metallothionein 1D, pseudogene
PEX10	peroxisomal biogenesis factor 10
AGPAT3	1-acylglycerol-3-phosphate O-acyltransferase 3
PEX12	peroxisomal biogenesis factor 12
CHP1	calcineurin like EF-hand protein 1
GPAT4	glycerol-3-phosphate acyltransferase 4
BRPF1	bromodomain and PHD finger containing 1
OSBPL9	oxysterol binding protein like 9
INTS2	integrator complex subunit 2
MMD	monocyte to macrophage differentiation associated
CYP4F8	cytochrome P450 family 4 subfamily F member 8
MLLT1	MLLT1 super elongation complex subunit
TTPA	alpha tocopherol transfer protein
GRIA3	glutamate ionotropic receptor AMPA type subunit 3
EPT1	_NA_
POM121L12	POM121 transmembrane nucleoporin like 12
LIG3	DNA ligase 3
AEBP2	AE binding protein 2
AGPS	alkylglycerone phosphate synthase
CDCA3	cell division cycle associated 3
PEX2	peroxisomal biogenesis factor 2
PEX6	peroxisomal biogenesis factor 6
TIMM9	translocase of inner mitochondrial membrane 9
DCAF7	DDB1 and CUL4 associated factor 7
LCE2C	late cornified envelope 2C
FAR1	fatty acyl-CoA reductase 1
PHF21A	PHD finger protein 21A
SMAD7	SMAD family member 7
LYRM1	LYR motif containing 1
AMN	amnion associated transmembrane protein
PEX3	peroxisomal biogenesis factor 3
MTCH1	mitochondrial carrier 1
ACADSB	acyl-CoA dehydrogenase short/branched chain
PVT1	Pvt1 oncogene
hsa_circ_0008367	_NA_
SLC39A14	solute carrier family 39 member 14
MAP3K11	mitogen-activated protein kinase kinase kinase 11
GSK3B	glycogen synthase kinase 3 beta
PTGS2	Prostaglandin-endoperoxide synthase 2
DUSP1	Dual specificity phosphatase 1
NOS2	Nitric oxide synthase 2
NCF2	Neutrophil cytosolic factor 2
MT3	Metallothionein 3
UBC	Ubiquitin C
ALB	Albumin
TXNRD1	Thioredoxin reductase 1
SRXN1	Sulfiredoxin 1
GPX2	Glutathione peroxidase 2
BNIP3	BCL2 interacting protein 3
OXSR1	Oxidative stress responsive kinase 1
SELENOS	Selenoprotein S
ANGPTL7	Angiopoietin like 7
SLC7A11	Solute carrier family 7 member 11
DDIT4	DNA damage inducible transcript 4
LOC284561	_NA_
ASNS	Asparagine synthetase (glutamine-hydrolyzing)
TSC22D3	TSC22 domain family member 3
DDIT3	DNA damage inducible transcript 3
JDP2	Jun dimerization protein 2
SESN2	Sestrin 2
SLC1A4	Solute carrier family 1 member 4
PCK2	Phosphoenolpyruvate carboxykinase 2, mitochondrial
TXNIP	Thioredoxin interacting protein
VLDLR	Very low density lipoprotein receptor
GPT2	Glutamic--pyruvic transaminase 2
PSAT1	Phosphoserine aminotransferase 1
LURAP1L	Leucine rich adaptor protein 1 like
SLC7A5	Solute carrier family 7 member 5
HERPUD1	Homocysteine inducible ER protein with ubiquitin like domain 1
XBP1	X-box binding protein 1
SLC3A2	Solute carrier family 3 member 2
CBS	Cystathionine beta-synthase
ZNF419	Zinc finger protein 419
KLHL24	Kelch like family member 24
TRIB3	Tribbles pseudokinase 3
ZFP69B	ZFP69 zinc finger protein B
ATP6V1G2	ATPase H+ transporting V1 subunit G2
VEGFA	Vascular endothelial growth factor A
GDF15	Growth differentiation factor 15
TUBE1	Tubulin epsilon 1
ARRDC3	Arrestin domain containing 3
CEBPG	CCAAT enhancer binding protein gamma
SNORA16A	Small nucleolar RNA, H/ACA box 16A
RGS4	Regulator of G protein signaling 4
BLOC1S5-TXNDC5	BLOC1S5-TXNDC5 readthrough (NMD candidate)
LOC390705	_NA_
EIF2S1	eukaryotic translation initiation factor 2 subunit alpha
KIM-1	Kidney injury molecule-1
CXCL2	C-X-C motif chemokine ligand 2
RELA	RELA proto-oncogene, NF-kB subunit
HSD17B11	Hydroxysteroid 17-beta dehydrogenase 11
SETD1B	SET domain containing 1B, histone lysine methyltransferase
FTL	Ferritin light chain
MAFG	MAF bZIP transcription factor G
IL33	Interleukin 33
FTH1	Ferritin heavy chain 1
SLC40A1	Solute carrier family 40 member 1
GPX4	Glutathione peroxidase 4
HAMP	Hepcidin antimicrobial peptide
HSPB1	Heat shock protein family B (small) member 1
NFE2L2	Nuclear factor, erythroid 2 like 2
STEAP3	STEAP3 metalloreductase
DRD5	Dopamine receptor D5
DRD4	Dopamine receptor D4
MAP3K5	Mitogen-activated protein kinase kinase kinase 5
SLC2A1	Solute carrier family 2 member 1
SLC2A3	Solute carrier family 2 member 3
SLC2A6	Solute carrier family 2 member 6
SLC2A8	Solute carrier family 2 member 8
SLC2A12	Solute carrier family 2 member 12
GLUT13	_NA_
SLC2A14	Solute carrier family 2 member 14
EIF2AK4	Eukaryotic translation initiation factor 2 alpha kinase 4
TFAP2C	Transcription factor AP-2 gamma
SP1	Sp1 transcription factor
HBA1	Hemoglobin subunit alpha 1
NNMT	Nicotinamide N-methyltransferase
PLIN4	Perilipin 4
HIC1	HIC ZBTB transcriptional repressor 1
STMN1	Stathmin 1
RRM2	Ribonucleotide reductase regulatory subunit M2
CAPG	Capping actin protein, gelsolin like
HNF4A	Hepatocyte nuclear factor 4 alpha
NGB	Neuroglobin
YWHAE	Tyrosine 3-monooxygenase/tryptophan 5-monooxygenase activation protein epsilon
GABPB1	GA binding protein transcription factor subunit beta 1
AURKA	Aurora kinase A
MIR4715	microRNA 4715
RIPK1	Receptor interacting serine/threonine kinase 1
PRDX1	Peroxiredoxin 1
MIR30B	microRNA 30b
MMP13	matrix metallopeptidase 13
LRRFIP1	LRR binding FLII interacting protein 1
AKR1C1	Aldo-keto reductase family 1 member C1
AKR1C2	Aldo-keto reductase family 1 member C2
AKR1C3	Aldo-keto reductase family 1 member C3
RB1	RB transcriptional corepressor 1
HSF1	Heat shock transcription factor 1
GCLC	Glutamate-cysteine ligase catalytic subunit
SQSTM1	Sequestosome 1
NQO1	NAD(P)H quinone dehydrogenase 1
MUC1	Mucin 1, cell surface associated
MT1G	Metallothionein 1G
CISD1	CDGSH iron sulfur domain 1
FANCD2	FA complementation group D2
FTMT	Ferritin mitochondrial
HSPA5	Heat shock protein family A (Hsp70) member 5
HELLS	Helicase, lymphoid specific
SCD	Stearoyl-CoA desaturase
FADS2	Fatty acid desaturase 2
SRC	SRC proto-oncogene, non-receptor tyrosine kinase
STAT3	Signal transducer and activator of transcription 3
PML	Promyelocytic leukemia
MTOR	Mechanistic target of rapamycin kinase
NFS1	NFS1 cysteine desulfurase
TP63	Tumor protein p63
CDKN1A	Cyclin dependent kinase inhibitor 1A
MIR137	microRNA 137
ENPP2	Ectonucleotide pyrophosphatase/phosphodiesterase 2
FH	Fumarate hydratase
CISD2	CDGSH iron sulfur domain 2
MIR9-1	microRNA 9-1
MIR9-2	microRNA 9-2
MIR9-3	microRNA 9-3
ISCU	Iron-sulfur cluster assembly enzyme
ACSL3	Acyl-CoA synthetase long chain family member 3
OTUB1	OTU deubiquitinase, ubiquitin aldehyde binding 1
CD44	CD44 molecule (Indian blood group)
LINC00336	Long intergenic non-protein coding RNA 336
BRD4	Bromodomain containing 4
PRDX6	Peroxiredoxin 6
MIR17	microRNA 17
NF2	Neurofibromin 2
ARNTL	Aryl hydrocarbon receptor nuclear translocator like
JUN	Jun proto-oncogene, AP-1 transcription factor subunit
CA9	Carbonic anhydrase 9
TMBIM4	Transmembrane BAX inhibitor motif containing 4
PLIN2	Perilipin 2
MIR212	microRNA 212
Fer1HCH	Ferritin 1 Heavy Chain Homolog
AIFM2	Apoptosis inducing factor mitochondria associated 2
LAMP2	Lysosomal associated membrane protein 2
ZFP36	ZFP36 ring finger protein
PROM2	Prominin 2
CHMP5	Charged multivesicular body protein 5
CHMP6	Charged multivesicular body protein 6
CAV1	Caveolin 1
GCH1	GTP cyclohydrolase 1
SIRT3	sirtuin 3
DAZAP1	DAZ associated protein 1
PIR	pirin
HCAR1	hydroxycarboxylic acid receptor 1
SLC16A1	solute carrier family 16 member 1
NR4A1	nuclear receptor subfamily 4 group A member 1
RPTOR	regulatory associated protein of MTOR complex 1
SREBF1	sterol regulatory element binding transcription factor 1
SREBF2	sterol regulatory element binding transcription factor 2
FZD7	frizzled class receptor 7
P4HB	prolyl 4-hydroxylase subunit beta
NT5DC2	5'-nucleotidase domain containing 2
BCAT2	branched chain amino acid transaminase 2
PLA2G6	phospholipase A2 group VI
MIR424	microRNA 424
PARK7	Parkinsonism associated deglycase
FXN	frataxin
SUV39H1	SUV39H1 histone lysine methyltransferase
ATF2	activating transcription factor 2
ACOT1	acyl-CoA thioesterase 1
ALDH3A2	aldehyde dehydrogenase 3 family member A2
STK11	serine/threonine kinase 11
FNDC5	fibronectin type III domain containing 5
CircIL4R	_NA_
CDH1	cadherin 1
MIR214	microRNA 214
NEDD4L	NEDD4 like E3 ubiquitin protein ligase
BRD2	bromodomain containing 2
BRD3	bromodomain containing 3
BRDT	bromodomain testis associated
DECR1	2,4-dienoyl-CoA reductase 1
