# Supplementary material for: Identification of a m6A-related ferroptosis signature as a potential predictive biomarker for lung adenocarcinoma
Source: BMC Pulm Med. 2023 Apr 18;23:128. doi: 10.1186/s12890-023-02410-x (PMC10111681; doi:10.1186/s12890-023-02410-x)
Supplement: Supplementary file 4 — Additional file 4: Supplementary Table 4-S3. The raw data used to generate Figure 4G-H. [file 12890_2023_2410_MOESM4_ESM.xlsx]

## Sheet: S1
SUPPORTING INFORMATION
Supplementary Table 4-S1: The raw data used to generate Figure 4A-D
id	futime	fustat	SLC2A1	HERPUD1	EIF2S1	ACSL3	NCOA4	CISD1	riskScore	risk
TCGA-05-4249-01A	4.1726	0	16.086	33.0641	12.7358	11.8606	88.8295	6.27904	0.484124	low
TCGA-05-4250-01A	0.331507	1	72.0406	20.1919	19.0854	18.681	55.232	9.01134	1.6752	high
TCGA-05-4382-01A	1.66301	0	189.286	38.4934	14.7224	17.2079	55.0594	5.88245	2.0794	high
TCGA-05-4384-01A	1.16712	0	10.809	29.7951	12.8831	17.0557	81.8304	5.67409	0.569389	low
TCGA-05-4389-01A	3.75068	0	31.1824	28.5971	17.8633	11.5055	104.636	16.9662	0.743899	low
TCGA-05-4390-01A	3.08493	0	39.9163	28.3322	29.9466	17.6726	60.7633	9.44659	1.56031	high
TCGA-05-4396-01A	0.830137	1	14.7641	40.4824	7.2525	22.0157	89.0553	9.11972	0.498955	low
TCGA-05-4397-01A	2.00274	1	28.4546	25.6356	22.8443	11.5724	60.097	9.42205	1.14812	high
TCGA-05-4398-01A	3.92055	0	108.038	30.2538	12.2527	12.0719	63.3659	7.20886	1.17619	high
TCGA-05-4402-01A	0.668493	1	89.4367	27.1384	16.3706	19.0464	53.7761	8.4095	1.59946	high
TCGA-05-4403-01A	1.58356	0	74.4669	30.5416	11.5421	13.972	84.1596	6.44053	0.742241	low
TCGA-05-4405-01A	1.67123	0	10.68	39.4287	9.87888	13.8811	67.6046	7.2688	0.562704	low
TCGA-05-4415-01A	0.249315	1	211.438	11.8448	25.2378	23.3963	40.4274	11.9582	6.79582	high
TCGA-05-4417-01A	1.24658	0	6.54026	44.6732	13.0918	18.8919	61.6153	8.41861	0.682031	low
TCGA-05-4418-01A	0.750685	1	241.882	40.3809	17.251	13.4132	55.8599	17.2989	4.0026	high
TCGA-05-4420-01A	2.49863	0	26.4327	23.7072	15.6118	17.1135	54.2685	8.9492	1.11964	high
TCGA-05-4422-01A	1	0	5.43266	68.3242	13.851	12.9484	78.7388	14.7412	0.479646	low
TCGA-05-4424-01A	2.50137	0	21.8334	32.6585	14.6271	27.1722	84.7309	5.65966	0.698836	low
TCGA-05-4425-01A	1.83288	0	22.3139	37.9572	20.0934	15.3143	77.065	10.2236	0.79766	low
TCGA-05-4426-01A	2.16712	0	101.443	18.3953	14.3789	8.72921	53.6707	12.9214	1.77124	high
TCGA-05-4427-01A	2.16712	0	88.9934	14.4581	13.5782	11.0466	40.3677	4.49257	1.5547	high
TCGA-05-4430-01A	2.08493	0	23.1807	30.0009	13.7	9.92704	70.9652	9.54546	0.719949	low
TCGA-05-4432-01A	2.08493	0	22.0397	33.8901	12.933	23.3616	55.516	10.7933	1.05546	high
TCGA-05-4433-01A	2	0	39.5601	25.3423	11.418	18.4023	83.7261	4.41841	0.650864	low
TCGA-05-4434-01A	1.25205	1	103.617	29.0538	22.4047	19.0191	73.6474	9.31518	1.59646	high
TCGA-05-5420-01A	1.25205	0	5.45088	86.2179	21.9837	18.9983	120.744	14.1517	0.310906	low
TCGA-05-5423-01A	0.413699	0	9.89041	36.7919	14.1174	9.60307	70.0952	11.4326	0.668855	low
TCGA-05-5425-01A	2.41644	0	68.1727	45.1965	14.3799	20.812	92.9114	11.7638	0.78346	low
TCGA-05-5428-01A	1.83562	0	39.2194	18.517	20.4006	9.27745	56.4115	13.7938	1.45437	high
TCGA-05-5429-01A	0.753425	1	171.669	27.6067	17.4864	15.6214	88.6996	9.57922	1.67368	high
TCGA-05-5715-01A	0.169863	0	6.5104	36.8298	12.9137	17.2971	39.8331	6.19933	0.87581	low
TCGA-35-4122-01A	0.616438	0	69.5702	28.4288	26.9055	5.58281	93.0434	20.1642	1.35554	high
TCGA-35-4123-01A	0.49863	0	184.324	18.216	34.0246	5.83823	69.7519	11.5694	3.48859	high
TCGA-35-5375-01A	0.723288	0	29.8907	29.4295	26.6336	24.735	40.9242	13.0647	2.16749	high
TCGA-38-4625-01A	8.14521	0	52.0695	15.7423	18.5585	10.3655	68.2072	15.1449	1.42254	high
TCGA-38-4626-01A	10.0658	0	5.85318	23.3585	11.4171	14.1843	84.7152	5.18834	0.520219	low
TCGA-38-4627-01A	3.14247	1	17.9286	46.9683	16.5759	12.1967	62.0294	8.87486	0.69995	low
TCGA-38-4628-01A	4.08767	1	10.5867	19.236	11.9248	10.1485	70.1857	11.9224	0.796633	low
TCGA-38-4629-01A	2.36712	1	163.57	28.7308	28.4296	8.43756	66.1691	10.4299	2.50397	high
TCGA-38-4630-01A	2.93973	1	88.8918	15.0067	20.8048	7.6126	34.0202	8.1844	2.14421	high
TCGA-38-4631-01A	0.969863	1	73.2776	25.0405	24.0188	12.3632	30.1584	10.1888	2.30181	high
TCGA-38-4632-01A	3.71781	1	55.6295	21.7247	13.9588	12.4289	47.5906	13.8641	1.5379	high
TCGA-38-7271-01A	2.19178	1	8.51611	60.9146	11.3651	10.8571	60.7073	5.87454	0.445052	low
TCGA-38-A44F-01A	0.364384	0	22.5843	46.785	9.89557	10.5676	48.4181	8.09074	0.681117	low
TCGA-44-2655-01A	3.6274	0	8.71316	29.382	15.6004	12.4802	76.3072	9.67022	0.687701	low
TCGA-44-2656-01A	3.91507	0	22.1186	60.6812	20.4884	13.3442	115.14	11.4009	0.392094	low
TCGA-44-2656-01B	3.91507	0	11.3695	50.1158	16.4714	14.2951	78.7466	5.19324	0.483284	low
TCGA-44-2657-01A	3.70137	0	18.4141	71.3146	11.5282	9.74516	50.4628	5.83654	0.466134	low
TCGA-44-2659-01A	3.74521	0	10.6328	54.4186	8.77667	8.55376	57.551	4.82463	0.438968	low
TCGA-44-2661-01A	3.17534	0	8.54455	55.0738	13.5424	6.30881	95.8237	8.54264	0.332475	low
TCGA-44-2662-01A	3.50685	0	131.755	25.0049	14.2127	28.9614	47.6027	7.92317	2.46566	high
TCGA-44-2662-01B	3.50685	0	29.7348	35.174	14.7808	34.7942	42.4002	8.25789	1.48104	high
TCGA-44-2665-01A	3.56438	0	45.3665	40.2276	15.2262	7.40904	58.0627	12.3072	0.930464	low
TCGA-44-2666-01A	0.265753	1	7.26472	32.9794	17.3335	15.1047	71.9372	9.27215	0.743097	low
TCGA-44-2666-01B	0.265753	1	4.45112	49.935	15.8453	14.4188	51.9566	7.22863	0.682708	low
TCGA-44-2668-01A	2.08493	1	86.6146	28.4222	25.5482	21.5288	67.8778	6.87711	1.62794	high
TCGA-44-2668-01B	2.08493	1	48.6712	36.5346	17.3859	21.5573	59.3539	5.68258	1.03776	high
TCGA-44-3396-01A	3.09589	0	24.3182	54.986	16.3684	11.7191	52.2264	5.28908	0.652132	low
TCGA-44-3398-01A	3.1863	0	59.0447	32.3242	14.4759	8.34952	66.1127	10.1972	0.925897	low
TCGA-44-3917-01A	3.2411	0	35.0354	34.4073	34.478	19.5604	100.207	18.6898	1.38299	high
TCGA-44-3917-01B	3.2411	0	19.5357	35.7716	22.8743	22.9952	64.2875	11.8944	1.21309	high
TCGA-44-3918-01A	2.83836	0	26.8092	53.5391	23.0796	12.3873	87.751	8.05282	0.573058	low
TCGA-44-3918-01B	2.83836	0	11.2067	32.0624	15.9661	16.1066	55.2791	5.21791	0.80586	low
TCGA-44-3919-01A	2.81096	1	40.8087	31.0387	14.8125	12.3171	45.7041	7.35386	1.06338	high
TCGA-44-4112-01A	2.2137	1	39.8974	25.2039	16.3767	12.6247	72.4802	9.10153	0.904757	low
TCGA-44-4112-01B	2.2137	1	10.7166	39.594	14.1236	19.6077	65.6463	5.4981	0.662977	low
TCGA-44-5643-01A	2.77534	0	53.8268	20.903	12.7971	23.8927	105.701	19.8275	1.08515	high
TCGA-44-6145-01A	1.63014	0	31.3732	42.2614	10.7068	13.0799	70.073	9.71075	0.650546	low
TCGA-44-6146-01A	1.99452	0	37.7922	55.9443	7.44586	36.4223	88.2268	4.45277	0.523378	low
TCGA-44-6146-01B	1.99452	0	22.1867	40.9282	14.0573	33.5048	81.5671	5.46365	0.719581	low
TCGA-44-6147-01A	2.31507	0	15.3392	58.803	17.6568	16.9319	75.2066	6.97047	0.533941	low
TCGA-44-6147-01B	2.31507	0	5.73337	72.028	20.7166	19.7543	72.0823	10.5707	0.577055	low
TCGA-44-6148-01A	1.92877	0	8.52296	42.0418	7.88369	14.8291	53.5543	7.81893	0.630269	low
TCGA-44-6774-01A	1.80274	0	19.6876	29.4018	11.8162	12.2396	41.3649	8.15011	0.964252	high
TCGA-44-6775-01A	1.93151	0	34.0507	29.8488	14.844	20.8124	61.0617	7.92229	1.0096	high
TCGA-44-6775-01C	1.93151	0	5.77407	54.3345	19.1602	24.051	66.9548	9.48435	0.749206	low
TCGA-44-6776-01A	7.16712	0	7.42149	26.4667	11.186	30.086	71.934	6.07045	0.788735	low
TCGA-44-6777-01A	2.70411	1	39.006	36.0927	10.4588	11.0607	63.5298	5.92589	0.667824	low
TCGA-44-6778-01A	5.10685	0	16.7178	46.1062	15.915	11.6082	91.2424	7.43555	0.455711	low
TCGA-44-6779-01A	1.36986	1	79.5015	36.3651	16.9744	13.2075	147.396	18.4325	0.560866	low
TCGA-44-7659-01A	1.89315	0	8.4242	29.7447	6.79704	11.6302	60.6279	5.59679	0.569544	low
TCGA-44-7660-01A	1.62192	0	125.819	13.5767	16.6286	26.1904	34.2408	9.97603	3.48398	high
TCGA-44-7661-01A	1.52603	1	82.9919	13.7814	17.4189	17.704	46.7512	6.22033	1.82672	high
TCGA-44-7662-01A	0.59726	0	97.4298	23.5474	17.8964	12.7234	30.2739	6.46382	2.03716	high
TCGA-44-7667-01A	3.00548	0	18.654	14.5488	17.1259	21.1694	42.6284	14.9293	1.86695	high
TCGA-44-7669-01A	1.5726	1	25.4788	24.3931	13.1487	14.67	46.8371	10.5943	1.15459	high
TCGA-44-7670-01A	2.41644	0	74.7755	24.8498	10.394	13.2874	33.3809	7.30586	1.4603	high
TCGA-44-7671-01A	2.43562	0	37.5255	27.9246	9.30388	30.644	68.9764	6.44234	0.929684	low
TCGA-44-7672-01A	1.96986	0	37.9859	66.3633	9.63938	8.68645	64.1662	5.88666	0.437647	low
TCGA-44-8117-01A	1.05479	0	21.9947	11.8502	9.40963	7.39213	42.6969	5.98315	0.949122	high
TCGA-44-8119-01A	0.780822	0	70.3534	34.5942	12.5713	17.1147	39.6103	8.40973	1.37863	high
TCGA-44-8120-01A	0.712329	0	29.083	39.5835	7.06233	14.7789	44.7325	7.0648	0.774072	low
TCGA-44-A479-01A	1.33151	0	4.14978	88.3927	17.148	17.7373	72.3716	9.2053	0.398501	low
TCGA-44-A47A-01A	1.27671	0	11.1787	29.2799	12.7009	9.16297	67.6046	5.66424	0.596501	low
TCGA-44-A47B-01A	0.786301	0	14.7067	16.7776	13.5483	22.9011	46.2975	6.99768	1.22256	high
TCGA-44-A47G-01A	0.961644	0	17.7666	40.0746	11.7107	9.91428	33.5023	7.95741	0.885628	low
TCGA-44-A4SS-01A	1.13699	0	51.4817	26.3286	8.88809	18.8325	34.8749	6.95355	1.28785	high
TCGA-44-A4SU-01A	1.12055	1	32.4826	29.7465	15.4254	10.4644	26.5593	4.13501	1.1489	high
TCGA-49-4486-01A	6.35068	1	2.42396	34.6093	14.4464	21.3641	42.2863	9.78364	1.06943	high
TCGA-49-4487-01A	2.34247	1	25.8604	36.389	10.6614	11.5529	45.8475	10.7579	0.915242	low
TCGA-49-4488-01A	2.38082	1	82.2517	34.6893	19.6077	6.80863	47.8269	10.5342	1.44252	high
TCGA-49-4490-01A	1.05479	1	32.3356	30.0848	11.1443	8.33261	31.8164	7.6867	1.04806	high
TCGA-49-4494-01A	2.96164	1	34.0381	19.2203	13.1908	6.53048	35.9799	7.78555	1.16856	high
TCGA-49-4501-01A	3.89315	1	10.974	30.9451	14.2357	10.9643	72.6297	9.08589	0.661068	low
TCGA-49-4505-01A	1.1726	1	37.3565	37.0812	13.7842	8.37142	51.2047	11.6222	0.959592	high
TCGA-49-4506-01A	2.73699	1	15.2269	23.1673	23.5361	25.2775	46.4476	17.3155	2.15918	high
TCGA-49-4507-01A	0.734247	1	33.4864	24.8142	12.8086	18.0078	27.0484	19.2511	2.15141	high
TCGA-49-4510-01A	2.45479	1	17.1765	62.0748	6.17462	15.2117	51.7558	7.28167	0.508767	low
TCGA-49-4512-01A	2.47945	1	6.46935	19.9067	8.14321	6.4736	18.8945	6.72804	1.03682	high
TCGA-49-4514-01A	4.65753	0	12.6218	35.4961	6.74616	8.57728	33.5853	11.6076	0.884509	low
TCGA-49-6742-01A	1.33699	1	32.3998	12.1695	11.3772	16.6839	44.1815	4.97728	1.16657	high
TCGA-49-6743-01A	4.4411	0	110.141	26.398	18.1677	36.61	73.9451	13.663	2.36962	high
TCGA-49-6744-01A	4.61096	0	19.3129	55.7742	9.73344	11.2911	57.0823	9.55676	0.57454	low
TCGA-49-6745-01A	1.43014	0	32.0675	14.5885	18.822	15.6221	80.914	7.82456	0.94401	high
TCGA-49-6761-01A	0.969863	0	35.3868	15.4629	19.8103	9.98953	31.4079	2.82357	1.37509	high
TCGA-49-6767-01A	1.85479	0	93.4751	11.0944	23.3596	10.2272	48.4141	7.59274	2.10739	high
TCGA-49-AAQV-01A	1.85479	1	19.8515	15.9344	16.4915	9.62205	30.4728	10.4622	1.50005	high
TCGA-49-AAR0-01A	13.0548	0	9.76803	29.8495	6.4969	11.5062	28.6758	8.572	0.927916	low
TCGA-49-AAR2-01A	6.09315	0	3.49142	45.3415	6.12537	5.36453	15.3584	7.12399	0.751564	low
TCGA-49-AAR3-01A	5.1863	0	17.491	26.4238	14.3334	10.1171	29.8795	8.64437	1.18641	high
TCGA-49-AAR4-01A	2.40822	1	43.9358	36.8908	13.122	9.03955	23.4705	4.61322	1.09849	high
TCGA-49-AAR9-01A	0.712329	1	303.296	11.1557	14.6653	23.9764	29.6734	5.31396	8.11769	high
TCGA-49-AARE-01A	3.36712	1	28.8292	26.1963	8.08441	19.1823	24.2314	5.36092	1.20638	high
TCGA-49-AARN-01A	3.10959	1	22.0613	36.772	12.3745	8.68364	37.6224	6.33665	0.845337	low
TCGA-49-AARO-01A	10.2986	0	70.5294	23.6935	8.98179	7.45637	28.2708	6.3199	1.30329	high
TCGA-49-AARQ-01A	18.4438	0	21.5655	12.5583	10.0188	4.98407	9.08586	3.43477	1.26765	high
TCGA-49-AARR-01A	13.6767	0	15.8173	33.339	8.07685	11.8941	44.7583	7.01057	0.752935	low
TCGA-4B-A93V-01A	0.821918	1	26.46	46.1663	8.50586	21.065	27.0083	6.15069	0.979528	high
TCGA-50-5044-01A	1.70959	1	120.843	17.5515	12.5778	7.29926	28.0506	10.7011	2.36347	high
TCGA-50-5045-01A	5.95616	1	19.4647	49.4805	12.7947	7.57703	52.7206	9.71331	0.665977	low
TCGA-50-5049-01A	8.47671	0	10.5288	73.7419	14.6498	12.2154	78.0768	11.9644	0.429112	low
TCGA-50-5051-01A	1.30959	1	11.7806	21.3358	10.5984	13.4851	45.9823	17.232	1.28747	high
TCGA-50-5055-01A	5.0137	1	12.3536	64.2651	10.8913	8.23985	51.0772	12.4914	0.583014	low
TCGA-50-5066-01A	3.95068	0	31.5596	69.261	21.6393	6.53487	84.3999	18.2293	0.632767	low
TCGA-50-5066-02A	3.95068	0	23.7547	26.7597	20.5264	15.1336	44.3076	7.61692	1.25943	high
TCGA-50-5068-01A	4.10685	1	14.7844	56.637	14.898	11.6571	79.5549	26.6292	0.86128	low
TCGA-50-5072-01A	0.684932	1	76.8987	19.1228	19.575	19.9398	35.2726	9.54455	2.34177	high
TCGA-50-5930-01A	0.772603	1	353.125	98.2476	10.2295	13.5696	38.1065	9.42271	3.09013	high
TCGA-50-5931-01A	1.18904	1	116.798	15.9186	11.0276	13.8398	25.8896	6.28696	2.2293	high
TCGA-50-5932-01A	3.38356	1	14.3299	30.8914	13.3886	24.5227	74.7376	4.24389	0.682844	low
TCGA-50-5933-01A	6.55616	1	117.556	63.5379	18.6259	21.8378	64.1527	8.55242	1.21165	high
TCGA-50-5935-01A	1.78904	1	20.9552	30.3162	9.57926	16.5204	52.0066	5.69562	0.787656	low
TCGA-50-5936-01A	0.70411	1	97.4155	20.3266	15.0492	22.0353	57.8212	11.3283	1.93229	high
TCGA-50-5939-01A	1.26027	1	161.181	36.9983	17.8004	26.3345	44.227	7.47667	2.73134	high
TCGA-50-5941-01A	4.03836	0	24.4469	42.415	17.0081	12.3984	67.6189	8.5286	0.716577	low
TCGA-50-5942-01A	5.06027	0	5.93759	40.5627	8.3374	12.51	75.8191	7.07682	0.45686	low
TCGA-50-5944-01A	4.79452	0	5.06025	35.8496	11.0204	14.4735	58.3079	11.1506	0.754303	low
TCGA-50-5946-01A	4.43014	0	62.3028	13.6382	10.5171	8.62013	45.2445	7.27448	1.24195	high
TCGA-50-5946-02A	4.43014	0	62.4313	38.6599	11.9029	10.1318	46.1438	8.00381	1.00361	high
TCGA-50-6590-01A	3.52877	1	75.2897	48.4877	34.1854	10.2201	54.9032	8.05851	1.52548	high
TCGA-50-6591-01A	0.326027	1	73.638	5.87189	26.6833	9.75152	19.4247	3.94365	2.71715	high
TCGA-50-6592-01A	2.12877	1	68.4186	26.3318	14.3812	35.1165	36.3847	16.8656	2.92766	high
TCGA-50-6593-01A	0.920548	1	15.6773	22.6034	9.78997	11.5165	54.4308	12.091	0.932189	low
TCGA-50-6594-01A	1.0137	1	77.7466	23.4667	13.3697	11.8521	61.4012	10.0781	1.23902	high
TCGA-50-6595-01A	0.517808	1	107.945	19.1015	36.2209	23.196	49.662	11.896	4.07563	high
TCGA-50-6597-01A	3.47397	1	8.06711	17.4582	7.88847	8.26513	23.8222	6.41798	1.02613	high
TCGA-50-7109-01A	0.843836	1	7.0717	40.1721	18.8365	22.8236	64.8723	11.4316	0.945861	high
TCGA-50-8457-01A	3.08219	0	4.74347	52.8889	7.34884	11.4635	44.9615	4.5588	0.505467	low
TCGA-50-8459-01A	3.06575	0	72.8298	38.8801	7.88554	9.58767	40.155	4.8746	0.920138	low
TCGA-50-8460-01A	2.27123	0	6.89816	66.0275	7.35698	4.65823	39.0199	6.66816	0.454231	low
TCGA-53-7624-01A	2.85753	1	188.673	24.1124	17.9728	66.4434	74.4636	9.51948	5.34171	high
TCGA-53-7626-01A	2.54521	1	5.68393	52.9487	11.0729	17.9785	59.0413	6.26514	0.554213	low
TCGA-53-7813-01A	1.16164	0	7.03657	33.8822	11.8791	14.7236	46.9239	9.22008	0.861864	low
TCGA-53-A4EZ-01A	2.93425	0	22.5686	12.8054	13.678	15.4154	26.0575	7.88562	1.56548	high
TCGA-55-1592-01A	1.92055	1	27.9741	28.5656	12.1002	17.7457	58.3256	6.23765	0.857487	low
TCGA-55-1594-01A	3.2274	0	20.1166	57.5116	12.2443	21.838	69.4086	6.88958	0.563839	low
TCGA-55-1596-01A	5.65753	0	17.9254	31.4897	19.4021	24.9407	66.7433	12.9911	1.2031	high
TCGA-55-5899-01A	2.54795	0	30.3133	33.4194	27.37	19.2626	47.7925	10.8926	1.64993	high
TCGA-55-6543-01A	1.19178	0	20.8009	33.9162	17.5384	15.7509	70.2038	6.29113	0.744576	low
TCGA-55-6642-01A	6.70959	0	36.8569	84.4512	13.4449	15.6386	75.8728	12.0715	0.466229	low
TCGA-55-6712-01A	0.468493	1	48.1756	25.7968	21.456	19.9793	56.8098	8.68145	1.44344	high
TCGA-55-6968-01A	3.54247	1	28.3223	43.6853	20.5208	22.3091	52.2666	14.8735	1.38985	high
TCGA-55-6970-01A	1.27123	1	36.9407	31.0047	20.595	26.7658	93.3418	11.906	0.996746	high
TCGA-55-6971-01A	3.83562	0	23.3435	61.3045	14.7301	16.8837	74.1241	4.07869	0.462885	low
TCGA-55-6972-01A	4.47123	1	1.63938	31.6028	12.5767	12.5318	88.711	8.40674	0.491691	low
TCGA-55-6975-01A	0.323288	1	59.6153	33.5498	23.2852	26.1733	49.8428	11.1591	1.93567	high
TCGA-55-6978-01A	0.482192	1	39.8495	18.4223	19.7918	16.2265	65.6102	8.29461	1.19707	high
TCGA-55-6979-01A	0.649315	1	13.9546	45.6806	14.7731	13.593	73.9584	10.5462	0.621231	low
TCGA-55-6980-01A	5.77808	0	47.5706	33.9501	12.1598	8.68544	37.8208	7.11134	1.02788	high
TCGA-55-6981-01A	3.77808	1	25.6712	27.1007	11.5858	18.592	35.8703	5.65933	1.11164	high
TCGA-55-6982-01A	2.72603	1	67.953	36.1108	15.6564	13.7915	41.1599	6.79715	1.27052	high
TCGA-55-6983-01A	7.73425	0	9.65462	38.5625	13.2123	13.9481	53.4039	10.6422	0.820585	low
TCGA-55-6984-01A	2.08219	1	80.9219	26.2321	11.761	13.6396	40.1609	5.1682	1.32661	high
TCGA-55-6985-01A	3.37808	0	31.392	36.1389	13.8056	14.7677	46.6025	6.88062	0.939423	high
TCGA-55-6986-01A	8.93425	0	16.0238	29.2594	18.4388	17.2461	51.8289	8.90342	1.09636	high
TCGA-55-6987-01A	5.85479	0	52.9809	55.6244	14.057	14.5244	56.0659	11.1021	0.874419	low
TCGA-55-7227-01A	2.60822	1	39.6368	20.1728	12.6144	10.6055	52.3497	10.1524	1.11576	high
TCGA-55-7281-01A	2.38904	0	20.125	27.7418	6.91733	8.52497	31.8032	5.38518	0.837991	low
TCGA-55-7283-01A	1.66849	0	6.5755	24.1444	10.3652	10.0902	57.0636	5.23665	0.661608	low
TCGA-55-7284-01B	0.665753	1	54.2404	33.1368	9.71516	14.9904	81.2439	6.40031	0.645574	low
TCGA-55-7570-01A	2.25753	0	255.792	25.1539	34.0324	19.135	32.297	13.0031	9.98667	high
TCGA-55-7573-01A	1.33425	0	8.18413	29.8205	9.6159	15.9768	54.1405	8.82644	0.791809	low
TCGA-55-7574-01A	2.72603	1	20.3073	51.2987	13.5739	12.2628	51.5883	5.86668	0.642708	low
TCGA-55-7576-01A	1.83562	0	25.0746	22.4457	15.9477	16.8601	61.3938	8.76372	1.03121	high
TCGA-55-7724-01A	1.93151	0	65.535	43.1193	19.9993	21.3845	118.447	8.62234	0.605104	low
TCGA-55-7725-01A	1.21096	0	3.50578	33.9496	12.0546	10.4181	54.3355	7.13971	0.672165	low
TCGA-55-7726-01A	1.7863	0	51.5566	22.3795	19.3748	20.0737	84.4464	7.89698	1.01023	high
TCGA-55-7727-01A	0.326027	0	28.071	30.8902	15.4256	17.8768	60.9426	8.02762	0.936957	low
TCGA-55-7728-01A	1.92877	0	21.9434	19.7264	5.78854	8.58006	37.3529	3.80776	0.799949	low
TCGA-55-7815-01A	2.11781	0	13.5573	33.2983	17.0578	22.463	73.6857	10.5248	0.878799	low
TCGA-55-7816-01A	1.28219	1	1.60899	27.4141	10.243	9.01146	64.8816	7.31913	0.591745	low
TCGA-55-7903-01A	1.55342	0	34.2499	13.4623	11.8456	9.4968	31.4903	6.6526	1.29002	high
TCGA-55-7907-01A	0.939726	1	24.8706	27.2909	15.0988	20.0032	46.3191	5.05174	1.06483	high
TCGA-55-7910-01A	2.84932	0	19.5479	42.7361	7.50961	29.5013	36.9825	14.9629	1.31072	high
TCGA-55-7911-01A	1.47123	0	18.3424	24.8763	15.7177	11.4295	44.0671	5.19092	0.960538	high
TCGA-55-7913-01B	1.53699	1	34.1444	17.4773	14.4644	50.7102	90.3023	13.041	1.57272	high
TCGA-55-7914-01A	0.512329	1	8.71291	54.0874	17.3776	12.1687	54.2662	10.0617	0.714671	low
TCGA-55-7994-01A	1.65205	0	41.7249	28.6023	14.7605	18.0064	82.6081	4.21465	0.690698	low
TCGA-55-7995-01A	2.43562	0	40.9995	30.3523	11.6275	21.1375	47.4714	7.67914	1.13337	high
TCGA-55-8085-01A	2.47671	0	27.5331	46.7893	11.5839	9.32206	72.1442	15.3231	0.684696	low
TCGA-55-8087-01A	1.26575	0	6.72898	27.1427	9.54625	18.1616	56.4267	6.63242	0.75663	low
TCGA-55-8089-01A	1.92329	1	95.2868	36.3078	15.3507	20.1138	67.9397	10.0582	1.31281	high
TCGA-55-8090-01A	1.63836	1	53.3489	23.4261	12.5125	13.0638	53.3897	5.99214	1.03483	high
TCGA-55-8091-01A	1.64384	0	34.3222	58.383	14.6053	16.8807	42.908	8.66654	0.868768	low
TCGA-55-8092-01A	0.421918	1	77.9113	67.9527	10.2386	18.0112	39.1889	8.28021	0.939275	high
TCGA-55-8094-01A	1.48219	0	114.663	23.9443	11.2236	18.2347	40.9	5.53558	1.76126	high
TCGA-55-8096-01A	1.96986	1	53.6279	24.6513	10.7225	12.0091	41.7248	6.35084	1.12057	high
TCGA-55-8097-01A	1.30411	0	2.35292	30.9258	7.44333	11.5657	51.9071	5.37134	0.608512	low
TCGA-55-8203-01A	1.49863	0	13.3751	54.3362	15.4712	11.3083	55.3191	6.28287	0.597118	low
TCGA-55-8204-01A	1.41096	0	56.2374	48.6564	22.0851	24.8229	70.3301	12.1865	1.22089	high
TCGA-55-8205-01A	1.6411	0	26.7254	19.2082	18.3309	27.6784	100.943	11.1688	0.917964	low
TCGA-55-8206-01A	2.43288	0	4.93927	36.998	12.2981	17.2797	62.4438	4.69327	0.614692	low
TCGA-55-8207-01A	2.67671	0	13.8188	30.6595	8.63055	12.2448	36.3146	4.14385	0.787785	low
TCGA-55-8208-01A	1.84658	0	30.646	48.1438	12.707	16.1829	61.5852	8.23807	0.707451	low
TCGA-55-8299-01A	1.28493	1	26.1258	22.2746	12.4647	21.8956	49.7125	9.87522	1.23908	high
TCGA-55-8301-01A	1.46301	0	25.8212	37.5545	15.4292	9.09978	45.5068	12.3869	1.0377	high
TCGA-55-8302-01A	1.30959	0	55.2856	14.9918	17.2013	15.2788	38.6355	7.5247	1.69779	high
TCGA-55-8505-01A	1.20548	0	188.701	27.5022	10.8043	23.3971	37.8308	6.23574	2.94743	high
TCGA-55-8507-01A	1.14521	0	8.30289	15.6434	11.9025	13.9882	39.49	5.52366	1.02233	high
TCGA-55-8508-01A	1.69041	0	26.8123	61.6422	8.75222	12.2143	35.2035	5.55485	0.633262	low
TCGA-55-8510-01A	1.47671	0	17.6433	27.762	8.70675	8.47798	42.4832	6.00574	0.774032	low
TCGA-55-8511-01A	1.51233	0	33.9729	40.2958	14.0094	16.8401	53.5735	7.55219	0.888114	low
TCGA-55-8512-01A	1.66301	1	26.2428	26.4161	6.95586	20.6954	51.3931	6.71017	0.887587	low
TCGA-55-8513-01A	2.16712	0	25.7336	44.5459	8.22558	13.4187	64.5807	5.62643	0.53982	low
TCGA-55-8514-01A	1.42466	0	9.26111	23.3724	6.34899	10.2213	42.8012	4.37838	0.709645	low
TCGA-55-8614-01A	1.46849	0	48.7843	31.1707	16.862	13.5415	33.5062	5.76235	1.31291	high
TCGA-55-8615-01A	1.22192	0	8.75065	18.9155	6.84289	13.8676	40.2287	8.30664	0.944236	high
TCGA-55-8616-01A	0.131507	0	17.075	18.4296	11.0678	9.30195	41.9913	6.06745	0.931628	low
TCGA-55-8619-01A	1.13973	0	26.3833	40.1395	7.16809	7.52865	54.9481	5.2405	0.559012	low
TCGA-55-8620-01A	1.0274	1	28.3489	25.4717	10.4922	20.2357	32.149	11.8162	1.48208	high
TCGA-55-8621-01A	1.41096	0	19.947	37.3611	9.92662	10.9494	59.7086	5.34807	0.597776	low
TCGA-55-A48X-01A	1.88767	0	13.4915	42.6061	11.5468	17.8133	38.5002	4.80422	0.805444	low
TCGA-55-A48Y-01A	1.72603	0	23.1024	45.6814	9.45516	17.0327	72.8308	7.6416	0.556407	low
TCGA-55-A48Z-01A	1.78356	0	30.1136	28.1308	9.95515	9.88968	27.8193	8.33824	1.13137	high
TCGA-55-A490-01A	0.271233	1	32.2669	19.4011	8.79836	10.1379	34.4304	10.7599	1.23631	high
TCGA-55-A491-01A	1.71507	0	14.6152	32.6498	7.37341	7.79874	46.2465	10.3165	0.760155	low
TCGA-55-A492-01A	1.63288	0	1.60855	33.7035	8.31671	20.1662	29.0035	7.1075	0.970458	high
TCGA-55-A494-01A	1.31781	0	22.1886	26.8206	8.95743	15.8235	36.087	4.64216	0.941852	high
TCGA-55-A4DF-01A	1.20548	1	105.737	41.6441	33.698	24.6773	46.729	9.96725	2.90013	high
TCGA-55-A4DG-01A	1.66575	0	6.16098	43.8964	10.211	8.64373	37.9464	4.6268	0.633038	low
TCGA-55-A57B-01A	1.49589	0	11.5356	21.8056	11.3915	10.323	37.3595	5.91102	0.937366	low
TCGA-62-8394-01A	0.380822	1	41.3083	13.0587	15.6929	9.49582	29.7675	7.13859	1.54333	high
TCGA-62-8395-01A	3.33151	0	7.7223	67.8347	10.1889	26.7439	65.0892	7.24374	0.512779	low
TCGA-62-8397-01A	3.53151	0	17.5783	24.9119	6.89019	5.70903	63.3456	6.48795	0.574663	low
TCGA-62-8398-01A	1.21644	1	199.205	34.4414	10.9664	28.1133	43.1687	8.70763	3.19419	high
TCGA-62-8399-01A	7.3863	0	37.1764	16.6624	11.2063	9.49058	56.4929	4.73547	0.858746	low
TCGA-62-8402-01A	4.10411	1	22.4235	35.7104	13.3417	36.9605	39.371	6.1487	1.36359	high
TCGA-62-A46O-01A	3.98356	1	74.6042	22.8277	13.19	52.9293	48.7116	16.57	3.50128	high
TCGA-62-A46P-01A	1.6274	1	3.02751	35.696	8.03682	18.4594	24.8826	11.2975	1.11882	high
TCGA-62-A46R-01A	4.72603	1	7.40064	25.8483	15.06	13.7731	37.9365	9.3775	1.13368	high
TCGA-62-A46S-01A	4.52877	1	11.239	50.5938	8.98453	55.8678	71.4635	7.34224	0.929023	low
TCGA-62-A46V-01A	6.02466	0	13.5171	34.3668	14.1656	5.11838	62.5925	7.54382	0.627029	low
TCGA-62-A46Y-01A	1.13425	1	18.2366	20.9053	11.3121	10.0123	47.9475	8.19713	0.92739	low
TCGA-62-A470-01A	3.27123	1	12.5239	23.3954	11.1044	19.2581	49.512	16.4923	1.31413	high
TCGA-62-A471-01A	3.4137	0	84.3433	13.3269	10.4685	18.2292	21.1696	12.9286	2.68757	high
TCGA-62-A472-01A	2.49315	0	30.9972	15.904	19.0733	12.6173	50.7997	10.7329	1.41126	high
TCGA-64-1676-01A	4.73425	0	30.9208	52.885	19.8895	7.67659	26.1334	9.93427	1.14165	high
TCGA-64-1677-01A	1.72055	1	51.6251	37.3814	21.0369	11.6547	37.4956	8.56228	1.40123	high
TCGA-64-1678-01A	3.25753	0	25.3748	41.1327	22.9501	7.67096	50.1485	10.2175	1.02977	high
TCGA-64-1679-01A	6.81644	0	122.308	20.9036	12.5112	15.509	50.7887	7.25164	1.76668	high
TCGA-64-1680-01A	3.08493	0	6.00177	29.4914	9.16771	9.53416	50.0216	11.3954	0.800609	low
TCGA-64-1681-01A	3.19726	1	15.0422	31.8136	10.4282	13.2214	35.7562	6.66523	0.912967	low
TCGA-64-5774-01A	7.33151	0	20.7365	32.1269	21.1497	15.9678	40.7222	8.75992	1.30206	high
TCGA-64-5775-01A	0.169863	1	19.1995	17.3252	35.4844	15.5358	54.2954	11.7273	2.04358	high
TCGA-64-5778-01A	3.57534	0	11.2365	30.1605	9.38658	9.1508	31.4509	7.55762	0.900924	low
TCGA-64-5779-01A	2.36712	0	14.5812	122.105	10.65	13.5109	32.3668	5.82077	0.330239	low
TCGA-64-5781-01A	4.27123	0	68.5184	34.0526	11.8925	13.3798	33.8325	15.0262	1.70392	high
TCGA-64-5815-01A	2.3726	0	98.3087	27.5044	11.5721	11.1887	53.2149	5.39576	1.18475	high
TCGA-67-3770-01A	1.67123	0	16.5278	20.6503	13.8528	9.58719	61.1874	11.5202	0.928488	low
TCGA-67-3771-01A	1.67123	0	59.8681	42.2669	23.7504	55.9473	82.2938	10.8614	1.9324	high
TCGA-67-3772-01A	1.56986	0	21.4625	60.7242	14.2043	14.4934	66.0034	16.4788	0.735274	low
TCGA-67-3773-01A	1.16986	0	7.57164	63.1388	11.2608	7.70113	73.4796	9.55748	0.395935	low
TCGA-67-3774-01A	1.05479	0	16.8788	41.6599	10.7819	15.5963	78.2288	8.99031	0.556639	low
TCGA-67-4679-01B	1.2274	0	5.57971	25.6937	5.22698	14.1022	75.4242	4.61704	0.474584	low
TCGA-67-6215-01A	0.476712	0	12.3094	21.1306	11.6647	12.8896	48.2791	6.688	0.895529	low
TCGA-67-6216-01A	0.386301	0	30.7846	25.2955	11.7485	7.27433	49.9668	10.0997	0.9521	high
TCGA-67-6217-01A	1.15616	0	4.9685	43.4789	13.4988	15.0031	44.0565	6.57864	0.756058	low
TCGA-69-7760-01A	0.553425	0	40.1332	21.1169	8.37025	9.34207	39.1075	10.9149	1.17488	high
TCGA-69-7761-01A	0.509589	0	51.7715	65.4392	13.0805	20.7866	80.7876	6.32726	0.527845	low
TCGA-69-7763-01A	1.89041	0	19.5139	29.4359	12.3644	21.2627	69.039	6.71123	0.769653	low
TCGA-69-7764-01A	1.13425	0	3.92986	48.163	8.99092	28.8823	46.3348	3.87417	0.709413	low
TCGA-69-7765-01A	0.452055	0	34.1939	55.0996	11.6906	13.9663	46.7359	7.29481	0.72711	low
TCGA-69-7973-01A	0.630137	0	7.7292	40.8113	15.6832	15.8419	62.9845	7.7788	0.701198	low
TCGA-69-7974-01A	0.50411	0	51.6574	19.0106	9.5661	21.0359	56.8915	4.85644	1.05279	high
TCGA-69-7978-01A	0.367123	0	64.488	44.0525	15.9246	22.4681	57.9159	8.24761	1.13094	high
TCGA-69-7979-01A	1.11781	0	19.1466	21.2805	14.0247	11.7756	33.2384	3.55566	1.04656	high
TCGA-69-7980-01A	1.12603	0	16.2347	22.407	6.97598	13.1736	36.2292	4.12218	0.855458	low
TCGA-69-8253-01A	1.16712	0	16.6351	27.0842	11.3667	25.2432	35.918	4.74589	1.1361	high
TCGA-69-8255-01A	0.353425	0	4.83189	27.8052	13.2931	15.6667	26.0197	7.17083	1.15713	high
TCGA-69-8453-01A	2.2274	0	31.1478	24.5234	10.6442	12.4508	61.428	4.73349	0.73901	low
TCGA-69-A59K-01A	1.61918	0	162.545	51.5299	17.646	10.7774	32.7774	3.71428	1.81668	high
TCGA-71-6725-01A	0.70137	0	10.5418	39.4708	11.7287	10.6399	66.8584	11.821	0.657233	low
TCGA-71-8520-01A	0.575342	1	38.0996	38.1335	8.50649	17.221	27.9072	6.87746	1.09173	high
TCGA-73-4658-01A	4.38356	1	25.5448	32.6227	15.0018	9.53765	67.289	8.6531	0.737722	low
TCGA-73-4659-01A	1.94795	1	13.3321	29.3451	18.6243	15.8751	71.4984	10.747	0.886828	low
TCGA-73-4662-01A	6.89041	0	11.5201	32.2152	9.35231	16.6159	49.7623	5.55252	0.744093	low
TCGA-73-4666-01A	2.19178	0	22.2995	20.0596	24.3484	13.7298	70.0566	6.84529	1.03236	high
TCGA-73-4668-01A	1.27945	0	69.9944	50.0507	16.2481	13.9444	40.8556	4.94867	1.0506	high
TCGA-73-4670-01A	0.358904	0	133.919	25.9727	19.4665	18.3704	74.0167	13.4055	2.0632	high
TCGA-73-4675-01A	2.52603	1	50.321	21.4731	8.35653	13.5492	39.7278	12.2796	1.38084	high
TCGA-73-4676-01A	0.769863	1	47.3042	19.8931	18.7841	24.9755	48.2492	8.80354	1.73982	high
TCGA-73-4677-01A	0.10411	1	5.11983	35.0213	14.6973	29.6722	81.9744	6.40645	0.685103	low
TCGA-73-7498-01A	3.25753	0	3.01976	34.0226	8.69298	21.9554	52.0509	4.05932	0.68966	low
TCGA-73-7499-01A	4.19452	1	8.21514	34.4024	22.208	6.76794	44.0686	13.6515	1.18105	high
TCGA-73-A9RS-01A	0.931507	1	25.0742	84.764	12.4582	31.7792	23.7517	11.2424	1.01729	high
TCGA-78-7143-01A	13.5918	1	22.4244	10.7674	14.1165	11.1376	44.7737	9.99785	1.28924	high
TCGA-78-7145-01A	2.26301	1	130.218	26.0738	20.4804	14.4896	46.6576	10.7485	2.47904	high
TCGA-78-7146-01A	0.473973	1	89.4364	16.0489	19.6109	24.9854	77.7575	18.6585	2.29635	high
TCGA-78-7147-01A	1.60548	1	25.4573	26.2636	12.2598	12.2218	27.9519	7.87614	1.21884	high
TCGA-78-7148-01A	1.71507	1	52.2287	26.4517	12.8943	36.6247	51.2143	6.61389	1.55226	high
TCGA-78-7149-01A	10.7945	0	16.1811	37.8678	7.22409	16.5027	35.6492	8.20246	0.880371	low
TCGA-78-7150-01A	1.82466	1	220.695	24.521	13.5768	25.3483	55.3868	12.1564	3.9947	high
TCGA-78-7152-01A	3.32877	1	9.45446	21.6726	12.0068	19.7282	59.9728	8.01361	0.89664	low
TCGA-78-7153-01A	9.9589	0	4.28299	38.1023	13.3895	13.6071	65.3386	12.7926	0.74302	low
TCGA-78-7154-01A	1.62466	1	55.1508	26.6144	16.4283	47.5731	42.8368	8.52784	2.43942	high
TCGA-78-7155-01A	3.20822	1	55.4275	7.68239	26.4383	13.1203	50.6642	7.68247	1.95415	high
TCGA-78-7156-01A	2.67397	1	1.52605	41.0256	10.3552	30.9477	54.5745	5.29068	0.771778	low
TCGA-78-7158-01A	0.490411	1	2.96586	20.1811	13.1828	8.38524	75.2673	10.5572	0.678963	low
TCGA-78-7159-01A	5.40822	0	14.8341	43.767	22.0992	28.3659	52.6169	8.92244	1.20406	high
TCGA-78-7160-01A	1.90959	1	18.6876	22.8411	15.7758	51.913	86.8846	8.86253	1.29259	high
TCGA-78-7161-01A	0.79726	1	6.98957	14.2074	12.351	17.0622	39.2584	6.15677	1.12472	high
TCGA-78-7162-01A	8.68219	1	5.21615	38.6224	10.1328	31.0252	66.833	6.20433	0.716275	low
TCGA-78-7163-01A	19.8575	0	50.3052	54.6567	13.1875	15.8287	55.5664	9.10539	0.818553	low
TCGA-78-7166-01A	0.706849	1	93.1817	14.0708	8.16847	25.3796	19.0313	4.78779	2.31753	high
TCGA-78-7167-01A	7.34521	1	4.68768	18.6332	9.41945	22.3097	64.5209	4.93049	0.752808	low
TCGA-78-7220-01A	2.21096	1	46.7033	17.7209	17.0126	38.7283	62.8075	12.0312	1.99241	high
TCGA-78-7535-01A	2.6	1	13.0929	11.6238	6.55131	8.47232	16.5849	6.3995	1.1958	high
TCGA-78-7536-01A	0.668493	1	8.90108	18.7605	20.1628	27.9762	76.852	11.1117	1.17598	high
TCGA-78-7537-01A	4.44384	1	2.30417	41.785	7.26645	18.5084	34.2761	7.82788	0.808305	low
TCGA-78-7539-01A	2.16712	0	7.21149	35.4295	8.8767	9.75927	43.1805	5.38018	0.665205	low
TCGA-78-7540-01A	3.27945	1	58.559	24.2048	8.56944	20.036	36.8568	3.64264	1.21278	high
TCGA-78-7542-01A	0.879452	1	256.308	19.912	21.2919	24.4959	30.3304	7.15265	7.07898	high
TCGA-78-7633-01A	4.1863	1	2.53464	50.7491	10.4058	38.9146	46.2228	4.16786	0.845233	low
TCGA-78-8640-01A	19.3479	0	78.9375	33.4929	12.9256	18.5756	32.2699	7.28012	1.59507	high
TCGA-78-8648-01A	3.31233	1	13.6199	70.5188	7.96587	9.58356	49.7321	6.34964	0.428445	low
TCGA-78-8655-01A	6.46575	0	21.9303	22.7417	9.73906	10.7724	45.5574	3.10699	0.781921	low
TCGA-78-8660-01A	0.879452	1	22.2995	40.3632	15.3133	10.3012	35.3816	6.81225	0.938454	high
TCGA-78-8662-01A	9.20822	1	95.2483	14.6084	7.01463	10.6505	39.5238	5.53057	1.41666	high
TCGA-83-5908-01A	2.25753	0	69.9621	17.6377	23.479	18.5787	39.2099	5.51862	2.05467	high
TCGA-86-6562-01A	1.03014	1	55.1072	27.3525	13.6864	15.7726	62.5052	6.514	0.979977	high
TCGA-86-6851-01A	0.490411	0	18.429	135.365	11.925	9.61847	41.736	6.07538	0.252468	low
TCGA-86-7701-01A	2.59452	0	12.5453	71.6174	16.4027	22.2395	57.5903	10.7915	0.67725	low
TCGA-86-7711-01A	2.86575	1	83.0762	18.3978	11.1449	20.2858	54.2998	17.0753	2.03384	high
TCGA-86-7713-01A	3.16986	0	56.5869	13.2519	14.3378	49.7549	72.8765	7.17719	1.86609	high
TCGA-86-7714-01A	1.71233	1	17.3197	31.0752	10.9203	11.8861	72.7743	9.30793	0.642681	low
TCGA-86-7953-01A	2.73151	0	37.7753	20.2768	9.38896	52.8511	56.6576	16.0032	2.36329	high
TCGA-86-7954-01A	1.65753	0	10.0348	24.4002	10.0597	8.97687	60.3506	6.03783	0.646924	low
TCGA-86-7955-01A	2.93699	0	106.26	24.3521	10.044	33.7932	23.1064	9.36505	2.96901	high
TCGA-86-8054-01A	3.14521	0	21.9648	15.8071	14.0024	17.7624	62.0478	11.9759	1.1689	high
TCGA-86-8055-01A	0.339726	1	85.8283	39.3581	12.2856	18.3383	40.8112	6.02976	1.31229	high
TCGA-86-8056-01A	0.380822	0	6.40753	55.7334	7.9075	15.5378	70.536	7.36509	0.431057	low
TCGA-86-8073-01A	2.0274	0	20.851	18.482	16.844	12.4216	71.1847	7.66647	0.856221	low
TCGA-86-8075-01A	1.90137	1	49.5023	27.9036	15.597	19.9719	41.1674	7.40688	1.41948	high
TCGA-86-8076-01A	2.72055	0	14.0312	55.7793	12.2575	12.5262	81.7492	12.6889	0.498896	low
TCGA-86-8278-01A	2.5863	0	35.2588	87.836	14.7722	10.7534	36.2552	8.06877	0.600634	low
TCGA-86-8279-01A	2.6	0	25.067	50.1277	7.87294	9.39267	42.3274	11.4042	0.74671	low
TCGA-86-8280-01A	1.92055	0	15.9905	41.5177	11.398	11.0872	45.3384	5.8889	0.703718	low
TCGA-86-8358-01A	1.78904	0	54.7061	23.1802	27.7896	7.5778	46.9653	19.4698	2.39901	high
TCGA-86-8359-01A	1.21644	1	13.9956	22.9023	7.52698	21.7946	33.7063	7.7017	1.14339	high
TCGA-86-8585-01A	0.967123	0	102.511	26.7454	11.2266	10.4421	25.4164	3.76021	1.59248	high
TCGA-86-8668-01A	1.1589	0	13.4797	28.1515	11.7768	10.3853	45.6314	7.73278	0.856282	low
TCGA-86-8669-01A	2.56986	0	13.3217	86.0233	8.78816	12.7743	44.4153	6.09678	0.407567	low
TCGA-86-8671-01A	2.29863	0	11.3881	36.6354	9.57949	11.0031	45.9071	6.54638	0.702344	low
TCGA-86-8673-01A	2.36164	0	49.9612	20.0606	7.65702	12.6601	29.8736	8.38188	1.34023	high
TCGA-86-8674-01A	2.20822	0	4.74486	27.1352	9.72865	17.8482	44.3954	8.23663	0.914645	low
TCGA-86-A456-01A	2.45479	0	9.84906	38.1008	10.702	14.8299	53.8074	9.50075	0.75296	low
TCGA-86-A4D0-01A	0.317808	1	12.0276	30.3245	12.2221	15.308	51.3004	16.5027	1.14133	high
TCGA-86-A4JF-01A	2.01918	1	13.8572	29.2555	14.1409	14.8165	28.0904	5.39347	1.10767	high
TCGA-86-A4P7-01A	1.13699	0	5.92433	52.9654	10.9843	14.6492	41.5802	5.55257	0.633148	low
TCGA-86-A4P8-01A	2.20548	0	2.0911	36.2871	7.2099	10.881	61.3937	4.23335	0.481171	low
TCGA-91-6828-01A	0.884932	0	7.73394	41.7147	15.7459	19.3851	63.9328	5.4902	0.674118	low
TCGA-91-6829-01A	3.44658	1	12.1966	21.3579	11.3864	9.81947	71.6735	11.0143	0.733007	low
TCGA-91-6830-01A	0.164384	0	185.285	44.8445	10.1601	11.8903	79.6266	9.07608	1.27306	high
TCGA-91-6831-01A	0.849315	0	15.7468	33.9452	20.8527	17.7121	71.8205	12.4408	0.980992	high
TCGA-91-6835-01A	0.216438	0	10.0438	20.7192	13.8507	17.1248	69.5434	5.1947	0.738022	low
TCGA-91-6836-01A	1.14247	0	112.519	19.4334	15.0553	22.9965	36.9964	6.55144	2.37081	high
TCGA-91-6840-01A	1.01918	0	12.4219	23.6766	19.8453	11.3313	63.1806	5.57761	0.836981	low
TCGA-91-6847-01A	2.30685	0	58.0323	6.21852	20.6544	28.2722	51.5131	8.84991	2.30505	high
TCGA-91-6848-01A	0.613699	0	65.9557	26.3909	16.67	20.3296	42.4298	11.0423	1.82532	high
TCGA-91-6849-01A	0.0958904	0	9.12962	69.2734	10.7091	20.4164	58.5076	5.56884	0.475105	low
TCGA-91-7771-01A	1.34795	0	10.7737	33.8452	9.94541	18.8458	112.029	8.63987	0.397318	low
TCGA-91-8496-01A	1.38356	0	9.7613	32.2558	11.719	8.68177	69.1568	6.00765	0.549379	low
TCGA-91-8497-01A	1.18904	1	6.69929	59.7431	5.54482	13.1206	49.5475	8.97133	0.509371	low
TCGA-91-8499-01A	0.0986301	0	73.968	16.204	38.0759	20.1164	38.5463	6.54428	3.30698	high
TCGA-91-A4BC-01A	0.120548	0	8.2588	60.6087	8.76467	5.95362	24.6917	5.78573	0.596278	low
TCGA-91-A4BD-01A	1.65205	0	7.24765	35.4297	10.4935	11.3768	36.2045	11.009	0.938113	low
TCGA-93-7347-01A	1.87123	0	10.8475	42.2204	6.62887	12.5395	60.9988	11.9686	0.624809	low
TCGA-93-7348-01A	1.45479	0	10.9166	44.4794	10.047	15.0977	39.3488	7.91348	0.786473	low
TCGA-93-8067-01A	0.509589	0	75.3908	20.3209	14.3964	38.6942	42.4299	6.68931	2.27848	high
TCGA-93-A4JN-01A	1.96712	0	18.5391	41.4845	15.7702	14.8478	31.1967	6.28802	1.02255	high
TCGA-93-A4JO-01A	0.090411	1	7.64651	31.0246	6.86849	12.414	36.1125	6.5061	0.789093	low
TCGA-93-A4JP-01A	1.58356	0	9.77448	32.053	14.1178	13.5872	50.2601	5.28561	0.77996	low
TCGA-93-A4JQ-01A	1.4411	0	47.2778	29.3724	12.5086	12.5749	30.8086	6.28372	1.23263	high
TCGA-95-7039-01A	3.48493	0	25.6264	19.3152	13.5361	9.78586	34.5056	6.79049	1.16623	high
TCGA-95-7043-01A	1.37808	1	13.3842	40.6614	17.7396	12.6703	38.5254	8.41815	0.998898	high
TCGA-95-7562-01A	0.238356	1	61.258	27.4612	12.9039	18.3217	34.4119	8.20762	1.54726	high
TCGA-95-7567-01A	1.55616	0	19.6496	26.8169	16.0024	16.6412	82.2687	7.81594	0.711973	low
TCGA-95-7944-01A	1.03288	0	30.2373	8.93508	12.157	8.60544	27.574	5.48672	1.33029	high
TCGA-95-7947-01A	1.30685	0	27.1325	22.3337	18.5268	20.9929	51.626	10.666	1.43465	high
TCGA-95-7948-01A	1.30411	0	20.9484	44.4115	7.91664	7.65913	86.5777	5.6176	0.362697	low
TCGA-95-8039-01A	2.27397	0	18.0254	18.5975	11.0524	8.41677	52.2184	10.9517	0.959052	high
TCGA-95-8494-01A	0.230137	0	114.026	11.4673	7.94805	12.2162	29.6408	7.11807	2.04395	high
TCGA-95-A4VK-01A	1.78356	0	12.2691	17.9617	10.6694	35.3743	38.5918	7.78035	1.53363	high
TCGA-95-A4VN-01A	1.51507	0	39.7323	16.0937	10.4731	13.5794	58.9354	4.29129	0.880641	low
TCGA-95-A4VP-01A	1.65753	0	3.85167	21.0049	6.78532	12.7979	26.4874	8.55855	1.04935	high
TCGA-97-7546-01A	3.52055	0	5.72432	23.8032	12.9397	19.8834	60.6569	7.02969	0.843384	low
TCGA-97-7547-01A	5.38356	0	14.4617	34.8772	6.83436	23.4262	49.7352	4.21093	0.736631	low
TCGA-97-7552-01A	5.29315	0	32.8801	60.1325	12.0531	20.2669	90.735	6.76313	0.437616	low
TCGA-97-7553-01A	5.12329	0	15.6778	26.0651	12.7644	13.7432	87.3584	6.49181	0.554165	low
TCGA-97-7554-01A	2.12329	0	13.113	47.6981	14.4044	10.4998	54.7003	8.05913	0.661416	low
TCGA-97-7937-01A	1.54521	0	16.6915	23.9661	12.6397	26.6307	37.1048	6.7322	1.3121	high
TCGA-97-7941-01A	1.32603	0	23.3757	33.6023	8.84642	9.66805	49.0118	7.43695	0.741689	low
TCGA-97-8171-01A	1.55616	0	12.6392	8.71236	9.202	7.632	75.4232	4.07037	0.58552	low
TCGA-97-8172-01A	1.49315	0	6.09485	37.7808	9.35412	14.7263	56.1061	6.32744	0.623293	low
TCGA-97-8174-01A	0.449315	1	3.15571	31.5831	7.89309	30.3023	69.2835	3.7136	0.639327	low
TCGA-97-8175-01A	1.50959	0	116.901	25.6322	11.0617	10.5097	23.6944	4.77984	1.84456	high
TCGA-97-8176-01A	1.28219	1	131.945	18.1956	8.47481	19.439	43.0056	7.93424	2.0879	high
TCGA-97-8177-01A	1.36712	0	21.441	48.9962	8.96377	12.5944	50.2477	10.2492	0.701075	low
TCGA-97-8179-01A	1.19178	0	3.55448	19.8881	13.2678	14.6158	52.2883	9.71314	0.977081	high
TCGA-97-8547-01A	1.8	0	13.1294	24.314	9.41933	6.08209	29.9066	6.97655	0.925775	low
TCGA-97-8552-01A	1.71507	0	6.13606	30.6962	6.97515	9.22473	39.4186	6.46568	0.716457	low
TCGA-97-A4LX-01A	1.68219	0	16.5091	48.8436	16.0591	11.8251	46.5605	4.53141	0.695092	low
TCGA-97-A4M0-01A	1.7863	0	9.63714	34.5919	6.88513	10.7955	46.8006	5.62716	0.63553	low
TCGA-97-A4M1-01A	1.64658	0	2.97396	22.5607	10.3831	9.48902	33.2071	5.39863	0.880063	low
TCGA-97-A4M2-01A	1.70959	0	4.48062	36.6119	8.43744	13.8365	57.586	7.53475	0.616644	low
TCGA-97-A4M3-01A	1.47945	0	4.86503	17.578	9.95247	17.6008	35.8885	5.28364	1.02707	high
TCGA-97-A4M5-01A	1.73699	0	25.1372	26.1509	11.008	23.9218	57.9118	6.5444	0.949175	high
TCGA-97-A4M6-01A	1.55616	0	20.3744	25.6259	10.5828	9.99211	50.1922	12.2241	0.973184	high
TCGA-97-A4M7-01A	1.72329	0	9.0013	46.1867	8.16239	10.7374	34.6886	4.96712	0.648429	low
TCGA-99-7458-01A	2.04658	0	13.1833	21.8503	14.1209	10.4333	53.6784	6.7186	0.854544	low
TCGA-99-8025-01A	2.90411	0	38.0757	23.6618	9.44006	11.7417	38.0686	9.12591	1.14909	high
TCGA-99-8028-01A	3.06301	0	22.2598	55.9239	7.06784	10.8392	39.2121	6.35917	0.604144	low
TCGA-99-8032-01A	0.120548	0	9.43733	48.3942	8.25752	14.0244	36.438	11.8427	0.828848	low
TCGA-99-8033-01A	1.79726	1	55.5054	20.226	11.9238	26.5059	40.341	11.1246	1.86619	high
TCGA-99-AA5R-01A	1.80274	0	9.87827	46.9734	7.49669	8.97319	39.6196	5.12243	0.583788	low
TCGA-J2-8192-01A	2.02466	0	30.4679	28.4552	17.8344	13.9132	53.8147	7.9154	1.05661	high
TCGA-J2-8194-01A	1.98356	0	8.57075	20.4343	14.3457	17.2236	69.9868	11.1547	0.906519	low
TCGA-J2-A4AD-01A	1.50685	1	26.8878	34.648	10.2549	14.3277	40.3325	9.46438	0.996407	high
TCGA-J2-A4AE-01A	2.95616	0	6.24122	44.6764	12.3131	12.0595	38.028	9.4392	0.823559	low
TCGA-J2-A4AG-01A	2.70685	0	10.0636	27.2059	8.37042	20.6882	35.2351	9.50011	1.11353	high
TCGA-L4-A4E5-01A	1.58356	0	28.1267	15.1926	13.1051	4.3992	34.3826	7.18353	1.13913	high
TCGA-L4-A4E6-01A	1.19178	0	3.39903	24.9458	8.70021	11.6244	74.7813	5.12412	0.50798	low
TCGA-L9-A443-01A	0.528767	1	6.00588	21.9151	10.3026	10.2406	38.6553	8.2221	0.938337	high
TCGA-L9-A444-01A	0.841096	0	10.7628	46.1936	6.96601	6.71978	31.2132	4.48702	0.610378	low
TCGA-L9-A50W-01A	1.21096	1	8.69402	41.5272	6.12693	15.6179	45.6357	8.29434	0.688561	low
TCGA-L9-A5IP-01A	0.158904	1	164.516	16.6306	13.0444	23.5829	44.0132	10.678	3.33121	high
TCGA-L9-A743-01A	1.81918	0	17.1077	50.1114	9.78564	9.43957	38.6863	7.52201	0.687249	low
TCGA-L9-A7SV-01A	1.54795	0	6.05461	12.7153	11.1702	5.45735	66.1731	12.692	0.81908	low
TCGA-L9-A8F4-01A	1.30411	0	41.291	51.6474	12.0003	12.5756	41.6831	4.65087	0.754428	low
TCGA-MN-A4N1-01A	2.26575	0	32.4307	19.7968	5.74657	12.5362	18.1227	8.49301	1.3412	high
TCGA-MN-A4N4-01A	3.21918	0	37.3257	36.5589	8.27223	13.2671	38.5254	6.77574	0.902144	low
TCGA-MN-A4N5-01A	0.230137	0	23.1486	24.2534	9.67734	9.01207	29.1742	4.87632	0.973434	high
TCGA-MP-A4SV-01A	7.17808	1	25.6361	29.4736	14.8567	12.184	45.2073	8.39057	1.03409	high
TCGA-MP-A4SW-01A	4.87123	1	11.9983	38.2241	9.10746	12.4108	43.6116	7.85556	0.752498	low
TCGA-MP-A4SY-01A	4.11233	1	50.2576	21.4676	21.6171	7.8937	31.0932	4.61096	1.5057	high
TCGA-MP-A4T4-01A	7.16986	1	32.8169	56.5401	13.6028	12.7561	50.751	6.23445	0.670473	low
TCGA-MP-A4T6-01A	4.90411	1	9.36238	40.8106	9.35607	9.53237	22.6875	3.25288	0.762914	low
TCGA-MP-A4T7-01A	0.457534	1	58.0221	21.2339	7.52905	21.2813	46.0751	13.017	1.52715	high
TCGA-MP-A4T8-01A	0.441096	1	55.1415	21.3243	15.3506	15.278	39.5452	10.0615	1.62237	high
TCGA-MP-A4T9-01A	3.46575	1	30.4654	26.6928	16.2168	8.98646	46.9813	5.66703	0.961144	high
TCGA-MP-A4TA-01A	2.60274	1	48.8157	24.268	14.1495	30.8118	32.4227	12.5707	2.25382	high
TCGA-MP-A4TC-01A	0.20274	1	73.9834	21.2634	11.6596	24.4128	29.2172	9.0749	2.10007	high
TCGA-MP-A4TD-01A	0.841096	1	3.94641	46.1285	8.53683	10.3386	31.0639	10.6579	0.801591	low
TCGA-MP-A4TE-01A	2.45479	1	13.6241	24.2193	11.0651	8.79012	37.1852	9.42973	1.00728	high
TCGA-MP-A4TF-01A	0.920548	1	138.38	35.0782	17.8051	36.2545	30.665	4.83977	3.12034	high
TCGA-MP-A4TH-01A	2.03014	0	8.1814	43.6311	8.53095	21.4784	60.2693	6.30803	0.613317	low
TCGA-MP-A4TI-01A	1.17534	1	34.6158	18.695	14.6067	9.47141	45.5607	8.46549	1.1681	high
TCGA-MP-A4TJ-01A	0.928767	1	10.3903	56.6531	12.5153	17.1784	48.5856	6.55375	0.640607	low
TCGA-MP-A4TK-01A	1.59452	1	66.344	42.999	7.96184	7.9474	32.3136	5.94792	0.941475	high
TCGA-MP-A5C7-01A	6.1589	0	5.94076	33.9933	8.83027	18.9537	53.2356	7.33213	0.737613	low
TCGA-NJ-A4YF-01A	5.92055	0	25.5818	27.3596	10.1789	12.5325	60.7479	11.4659	0.868933	low
TCGA-NJ-A4YG-01A	6.19452	0	9.1246	17.4092	8.37586	9.57705	34.6392	5.71745	0.914297	low
TCGA-NJ-A4YP-01A	0.136986	0	33.0173	18.2666	11.9717	15.5649	54.319	8.18629	1.07135	high
TCGA-NJ-A4YQ-01A	3.92329	0	40.2109	55.9306	7.68049	27.6509	41.2415	5.50406	0.849787	low
TCGA-NJ-A55R-01A	1.65205	0	14.9579	39.5942	11.4132	18.6061	30.1967	7.58966	1.03269	high
TCGA-NJ-A7XG-01A	1.69041	0	15.3426	32.8405	6.85719	11.3072	33.5219	5.97991	0.803449	low
TCGA-O1-A52J-01A	4.92603	1	14.933	31.5668	13.7117	8.64666	42.0996	5.86422	0.830094	low
TCGA-S2-AA1A-01A	1.40548	0	8.81828	91.1464	6.58788	10.1484	44.9773	5.90591	0.334802	low

## Sheet: S2
SUPPORTING INFORMATION
Supplementary Table 4-S2: The raw data used to generate Figure 4E-F
	futime	fustat	Riskscore	Gender	Age	Stage
TCGA-05-4249-01A	4.1726	0	0.484124	1	1	0
TCGA-05-4250-01A	0.331507	1	1.6752	0	1	1
TCGA-05-4382-01A	1.66301	0	2.0794	1	1	0
TCGA-05-4384-01A	1.16712	0	0.569389	1	1	1
TCGA-05-4389-01A	3.75068	0	0.743899	1	1	0
TCGA-05-4390-01A	3.08493	0	1.56031	0	0	0
TCGA-05-4396-01A	0.830137	1	0.498955	1	1	1
TCGA-05-4397-01A	2.00274	1	1.14812	1	0	0
TCGA-05-4398-01A	3.92055	0	1.17619	0	0	1
TCGA-05-4402-01A	0.668493	1	1.59946	0	0	1
TCGA-05-4403-01A	1.58356	0	0.742241	1	1	0
TCGA-05-4405-01A	1.67123	0	0.562704	0	1	0
TCGA-05-4415-01A	0.249315	1	6.79582	1	0	1
TCGA-05-4417-01A	1.24658	0	0.682031	0	0	0
TCGA-05-4418-01A	0.750685	1	4.0026	1	1	1
TCGA-05-4420-01A	2.49863	0	1.11964	1	0	0
TCGA-05-4422-01A	1	0	0.479646	1	1	0
TCGA-05-4424-01A	2.50137	0	0.698836	1	1	0
TCGA-05-4425-01A	1.83288	0	0.79766	0	1	1
TCGA-05-4426-01A	2.16712	0	1.77124	1	1	0
TCGA-05-4427-01A	2.16712	0	1.5547	0	0	0
TCGA-05-4430-01A	2.08493	0	0.719949	0	0	0
TCGA-05-4432-01A	2.08493	0	1.05546	1	1	0
TCGA-05-4433-01A	2	0	0.650864	1	1	0
TCGA-05-4434-01A	1.25205	1	1.59646	0	1	1
TCGA-05-5420-01A	1.25205	0	0.310906	1	1	1
TCGA-05-5423-01A	0.413699	0	0.668855	1	0	0
TCGA-05-5425-01A	2.41644	0	0.78346	1	1	0
TCGA-05-5428-01A	1.83562	0	1.45437	1	0	0
TCGA-05-5429-01A	0.753425	1	1.67368	1	0	1
TCGA-05-5715-01A	0.169863	0	0.87581	0	1	0
TCGA-35-4122-01A	0.616438	0	1.35554	1	1	0
TCGA-35-4123-01A	0.49863	0	3.48859	1	0	0
TCGA-35-5375-01A	0.723288	0	2.16749	1	0	1
TCGA-38-4625-01A	8.14521	0	1.42254	0	1	0
TCGA-38-4627-01A	3.14247	1	0.69995	0	0	0
TCGA-38-4628-01A	4.08767	1	0.796633	0	0	0
TCGA-38-4629-01A	2.36712	1	2.50397	1	1	0
TCGA-38-4630-01A	2.93973	1	2.14421	0	1	0
TCGA-38-4631-01A	0.969863	1	2.30181	0	1	0
TCGA-38-4632-01A	3.71781	1	1.5379	1	0	1
TCGA-38-7271-01A	2.19178	1	0.445052	0	1	0
TCGA-38-A44F-01A	0.364384	0	0.681117	1	1	0
TCGA-44-2655-01A	3.6274	0	0.687701	0	0	0
TCGA-44-2656-01A	3.91507	0	0.392094	1	0	0
TCGA-44-2656-01B	3.91507	0	0.483284	1	0	0
TCGA-44-2657-01A	3.70137	0	0.466134	0	1	0
TCGA-44-2659-01A	3.74521	0	0.438968	0	0	0
TCGA-44-2661-01A	3.17534	0	0.332475	0	1	0
TCGA-44-2662-01A	3.50685	0	2.46566	1	0	0
TCGA-44-2662-01B	3.50685	0	1.48104	1	0	0
TCGA-44-2665-01A	3.56438	0	0.930464	0	0	0
TCGA-44-2666-01A	0.265753	1	0.743097	1	0	0
TCGA-44-2666-01B	0.265753	1	0.682708	1	0	0
TCGA-44-2668-01A	2.08493	1	1.62794	1	0	0
TCGA-44-2668-01B	2.08493	1	1.03776	1	0	0
TCGA-44-3396-01A	3.09589	0	0.652132	0	1	1
TCGA-44-3398-01A	3.1863	0	0.925897	0	1	0
TCGA-44-3917-01A	3.2411	0	1.38299	0	0	0
TCGA-44-3917-01B	3.2411	0	1.21309	0	0	0
TCGA-44-3918-01A	2.83836	0	0.573058	0	0	0
TCGA-44-3918-01B	2.83836	0	0.80586	0	0	0
TCGA-44-3919-01A	2.81096	1	1.06338	0	1	0
TCGA-44-4112-01A	2.2137	1	0.904757	0	0	0
TCGA-44-4112-01B	2.2137	1	0.662977	0	0	0
TCGA-44-5643-01A	2.77534	0	1.08515	1	0	1
TCGA-44-6145-01A	1.63014	0	0.650546	0	0	0
TCGA-44-6146-01A	1.99452	0	0.523378	1	0	0
TCGA-44-6146-01B	1.99452	0	0.719581	1	0	0
TCGA-44-6147-01A	2.31507	0	0.533941	0	1	0
TCGA-44-6147-01B	2.31507	0	0.577055	0	1	0
TCGA-44-6148-01A	1.92877	0	0.630269	1	0	0
TCGA-44-6774-01A	1.80274	0	0.964252	0	0	1
TCGA-44-6775-01A	1.93151	0	1.0096	0	1	0
TCGA-44-6775-01C	1.93151	0	0.749206	0	1	0
TCGA-44-6776-01A	7.16712	0	0.788735	0	0	0
TCGA-44-6777-01A	2.70411	1	0.667824	0	1	0
TCGA-44-6778-01A	5.10685	0	0.455711	1	0	0
TCGA-44-6779-01A	1.36986	1	0.560866	0	0	0
TCGA-44-7659-01A	1.89315	0	0.569544	1	1	0
TCGA-44-7660-01A	1.62192	0	3.48398	1	1	0
TCGA-44-7661-01A	1.52603	1	1.82672	0	1	0
TCGA-44-7662-01A	0.59726	0	2.03716	1	0	0
TCGA-44-7667-01A	3.00548	0	1.86695	0	0	0
TCGA-44-7669-01A	1.5726	1	1.15459	1	0	0
TCGA-44-7670-01A	2.41644	0	1.4603	0	0	0
TCGA-44-7671-01A	2.43562	0	0.929684	1	0	0
TCGA-44-7672-01A	1.96986	0	0.437647	0	0	0
TCGA-44-8117-01A	1.05479	0	0.949122	0	0	0
TCGA-44-8119-01A	0.780822	0	1.37863	1	1	0
TCGA-44-8120-01A	0.712329	0	0.774072	1	0	0
TCGA-44-A479-01A	1.33151	0	0.398501	0	1	0
TCGA-44-A47A-01A	1.27671	0	0.596501	0	1	0
TCGA-44-A47B-01A	0.786301	0	1.22256	1	1	0
TCGA-44-A47G-01A	0.961644	0	0.885628	0	1	0
TCGA-44-A4SS-01A	1.13699	0	1.28785	1	1	0
TCGA-44-A4SU-01A	1.12055	1	1.1489	0	1	0
TCGA-49-4486-01A	6.35068	1	1.06943	1	1	0
TCGA-49-4487-01A	2.34247	1	0.915242	0	1	0
TCGA-49-4488-01A	2.38082	1	1.44252	0	1	0
TCGA-49-4490-01A	1.05479	1	1.04806	0	0	1
TCGA-49-4494-01A	2.96164	1	1.16856	1	1	1
TCGA-49-4501-01A	3.89315	1	0.661068	0	1	0
TCGA-49-4505-01A	1.1726	1	0.959592	0	0	0
TCGA-49-4506-01A	2.73699	1	2.15918	0	1	0
TCGA-49-4507-01A	0.734247	1	2.15141	0	1	1
TCGA-49-4510-01A	2.45479	1	0.508767	0	0	0
TCGA-49-4512-01A	2.47945	1	1.03682	0	1	1
TCGA-49-4514-01A	4.65753	0	0.884509	0	1	0
TCGA-49-6742-01A	1.33699	1	1.16657	1	1	0
TCGA-49-6743-01A	4.4411	0	2.36962	0	1	1
TCGA-49-6744-01A	4.61096	0	0.57454	0	0	0
TCGA-49-6745-01A	1.43014	0	0.94401	1	1	1
TCGA-49-6761-01A	0.969863	0	1.37509	0	1	1
TCGA-49-6767-01A	1.85479	0	2.10739	0	0	0
TCGA-49-AAQV-01A	1.85479	1	1.50005	0	0	0
TCGA-49-AAR0-01A	13.0548	0	0.927916	1	0	0
TCGA-49-AAR2-01A	6.09315	0	0.751564	1	0	0
TCGA-49-AAR3-01A	5.1863	0	1.18641	1	1	0
TCGA-49-AAR4-01A	2.40822	1	1.09849	1	0	1
TCGA-49-AAR9-01A	0.712329	1	8.11769	1	0	0
TCGA-49-AARE-01A	3.36712	1	1.20638	0	0	0
TCGA-49-AARN-01A	3.10959	1	0.845337	0	0	0
TCGA-49-AARO-01A	10.2986	0	1.30329	0	0	0
TCGA-49-AARQ-01A	18.4438	0	1.26765	0	0	0
TCGA-49-AARR-01A	13.6767	0	0.752935	1	1	0
TCGA-4B-A93V-01A	0.821918	1	0.979528	0	0	0
TCGA-50-5044-01A	1.70959	1	2.36347	0	1	1
TCGA-50-5049-01A	8.47671	0	0.429112	1	1	0
TCGA-50-5051-01A	1.30959	1	1.28747	0	0	1
TCGA-50-5055-01A	5.0137	1	0.583014	0	1	0
TCGA-50-5066-01A	3.95068	0	0.632767	1	1	0
TCGA-50-5066-02A	3.95068	0	1.25943	1	1	0
TCGA-50-5068-01A	4.10685	1	0.86128	0	0	0
TCGA-50-5072-01A	0.684932	1	2.34177	1	1	1
TCGA-50-5930-01A	0.772603	1	3.09013	1	0	1
TCGA-50-5931-01A	1.18904	1	2.2293	0	1	0
TCGA-50-5932-01A	3.38356	1	0.682844	1	1	0
TCGA-50-5933-01A	6.55616	1	1.21165	1	1	1
TCGA-50-5935-01A	1.78904	1	0.787656	0	1	0
TCGA-50-5936-01A	0.70411	1	1.93229	1	0	1
TCGA-50-5939-01A	1.26027	1	2.73134	1	1	0
TCGA-50-5941-01A	4.03836	0	0.716577	0	0	1
TCGA-50-5942-01A	5.06027	0	0.45686	0	1	0
TCGA-50-5944-01A	4.79452	0	0.754303	0	1	0
TCGA-50-5946-01A	4.43014	0	1.24195	1	0	0
TCGA-50-5946-02A	4.43014	0	1.00361	1	0	0
TCGA-50-6590-01A	3.52877	1	1.52548	0	1	0
TCGA-50-6591-01A	0.326027	1	2.71715	0	0	1
TCGA-50-6592-01A	2.12877	1	2.92766	0	1	0
TCGA-50-6593-01A	0.920548	1	0.932189	0	0	1
TCGA-50-6594-01A	1.0137	1	1.23902	0	1	1
TCGA-50-6595-01A	0.517808	1	4.07563	0	1	1
TCGA-50-6597-01A	3.47397	1	1.02613	0	1	0
TCGA-50-7109-01A	0.843836	1	0.945861	1	0	0
TCGA-50-8457-01A	3.08219	0	0.505467	0	0	0
TCGA-50-8459-01A	3.06575	0	0.920138	1	1	0
TCGA-50-8460-01A	2.27123	0	0.454231	1	1	0
TCGA-53-7624-01A	2.85753	1	5.34171	0	0	1
TCGA-53-7626-01A	2.54521	1	0.554213	0	1	0
TCGA-53-7813-01A	1.16164	0	0.861864	0	0	1
TCGA-53-A4EZ-01A	2.93425	0	1.56548	1	0	0
TCGA-55-1592-01A	1.92055	1	0.857487	1	0	0
TCGA-55-1594-01A	3.2274	0	0.563839	1	1	1
TCGA-55-1596-01A	5.65753	0	1.2031	1	0	0
TCGA-55-6543-01A	1.19178	0	0.744576	0	0	0
TCGA-55-6642-01A	6.70959	0	0.466229	1	0	0
TCGA-55-6712-01A	0.468493	1	1.44344	1	1	0
TCGA-55-6968-01A	3.54247	1	1.38985	1	0	1
TCGA-55-6970-01A	1.27123	1	0.996746	0	1	1
TCGA-55-6971-01A	3.83562	0	0.462885	0	0	0
TCGA-55-6972-01A	4.47123	1	0.491691	1	1	0
TCGA-55-6975-01A	0.323288	1	1.93567	1	0	0
TCGA-55-6978-01A	0.482192	1	1.19707	1	1	0
TCGA-55-6979-01A	0.649315	1	0.621231	0	0	0
TCGA-55-6980-01A	5.77808	0	1.02788	1	0	0
TCGA-55-6981-01A	3.77808	1	1.11164	0	0	1
TCGA-55-6982-01A	2.72603	1	1.27052	0	1	0
TCGA-55-6983-01A	7.73425	0	0.820585	1	1	0
TCGA-55-6984-01A	2.08219	1	1.32661	0	1	0
TCGA-55-6985-01A	3.37808	0	0.939423	0	0	0
TCGA-55-6986-01A	8.93425	0	1.09636	0	1	0
TCGA-55-6987-01A	5.85479	0	0.874419	1	1	0
TCGA-55-7227-01A	2.60822	1	1.11576	1	1	1
TCGA-55-7281-01A	2.38904	0	0.837991	0	1	0
TCGA-55-7283-01A	1.66849	0	0.661608	0	1	1
TCGA-55-7284-01B	0.665753	1	0.645574	1	1	0
TCGA-55-7570-01A	2.25753	0	9.98667	1	0	0
TCGA-55-7573-01A	1.33425	0	0.791809	0	1	0
TCGA-55-7574-01A	2.72603	1	0.642708	0	0	0
TCGA-55-7576-01A	1.83562	0	1.03121	1	0	0
TCGA-55-7724-01A	1.93151	0	0.605104	0	1	0
TCGA-55-7725-01A	1.21096	0	0.672165	0	1	0
TCGA-55-7726-01A	1.7863	0	1.01023	0	1	0
TCGA-55-7727-01A	0.326027	0	0.936957	1	1	1
TCGA-55-7728-01A	1.92877	0	0.799949	0	0	0
TCGA-55-7815-01A	2.11781	0	0.878799	1	1	0
TCGA-55-7816-01A	1.28219	1	0.591745	0	0	1
TCGA-55-7903-01A	1.55342	0	1.29002	1	0	0
TCGA-55-7907-01A	0.939726	1	1.06483	1	1	0
TCGA-55-7910-01A	2.84932	0	1.31072	0	0	0
TCGA-55-7911-01A	1.47123	0	0.960538	0	1	0
TCGA-55-7913-01B	1.53699	1	1.57272	0	0	0
TCGA-55-7914-01A	0.512329	1	0.714671	0	1	0
TCGA-55-7994-01A	1.65205	0	0.690698	1	1	0
TCGA-55-7995-01A	2.43562	0	1.13337	0	1	0
TCGA-55-8085-01A	2.47671	0	0.684696	1	0	0
TCGA-55-8087-01A	1.26575	0	0.75663	0	0	0
TCGA-55-8089-01A	1.92329	1	1.31281	1	0	0
TCGA-55-8090-01A	1.63836	1	1.03483	1	1	0
TCGA-55-8091-01A	1.64384	0	0.868768	1	1	0
TCGA-55-8092-01A	0.421918	1	0.939275	1	1	0
TCGA-55-8094-01A	1.48219	0	1.76126	1	0	1
TCGA-55-8096-01A	1.96986	1	1.12057	0	1	0
TCGA-55-8097-01A	1.30411	0	0.608512	0	0	0
TCGA-55-8203-01A	1.49863	0	0.597118	0	1	0
TCGA-55-8204-01A	1.41096	0	1.22089	0	1	0
TCGA-55-8205-01A	1.6411	0	0.917964	0	1	0
TCGA-55-8206-01A	2.43288	0	0.614692	1	0	0
TCGA-55-8207-01A	2.67671	0	0.787785	1	1	0
TCGA-55-8208-01A	1.84658	0	0.707451	0	1	0
TCGA-55-8299-01A	1.28493	1	1.23908	0	0	0
TCGA-55-8301-01A	1.46301	0	1.0377	1	0	0
TCGA-55-8302-01A	1.30959	0	1.69779	1	0	0
TCGA-55-8505-01A	1.20548	0	2.94743	1	0	1
TCGA-55-8507-01A	1.14521	0	1.02233	1	0	0
TCGA-55-8508-01A	1.69041	0	0.633262	0	0	0
TCGA-55-8510-01A	1.47671	0	0.774032	0	0	0
TCGA-55-8511-01A	1.51233	0	0.888114	0	1	0
TCGA-55-8512-01A	1.66301	1	0.887587	1	0	1
TCGA-55-8513-01A	2.16712	0	0.53982	0	1	0
TCGA-55-8514-01A	1.42466	0	0.709645	0	1	0
TCGA-55-8614-01A	1.46849	0	1.31291	1	1	0
TCGA-55-8615-01A	1.22192	0	0.944236	1	1	1
TCGA-55-8616-01A	0.131507	0	0.931628	0	0	0
TCGA-55-8619-01A	1.13973	0	0.559012	0	1	0
TCGA-55-8620-01A	1.0274	1	1.48208	1	0	1
TCGA-55-8621-01A	1.41096	0	0.597776	0	1	0
TCGA-55-A48X-01A	1.88767	0	0.805444	0	0	0
TCGA-55-A48Y-01A	1.72603	0	0.556407	1	1	0
TCGA-55-A48Z-01A	1.78356	0	1.13137	0	0	1
TCGA-55-A490-01A	0.271233	1	1.23631	1	1	0
TCGA-55-A491-01A	1.71507	0	0.760155	0	1	0
TCGA-55-A492-01A	1.63288	0	0.970458	0	1	0
TCGA-55-A494-01A	1.31781	0	0.941852	0	0	0
TCGA-55-A4DF-01A	1.20548	1	2.90013	1	1	0
TCGA-55-A4DG-01A	1.66575	0	0.633038	1	1	0
TCGA-55-A57B-01A	1.49589	0	0.937366	0	1	0
TCGA-62-8394-01A	0.380822	1	1.54333	0	0	1
TCGA-62-8395-01A	3.33151	0	0.512779	0	1	0
TCGA-62-8397-01A	3.53151	0	0.574663	0	1	0
TCGA-62-8398-01A	1.21644	1	3.19419	1	0	1
TCGA-62-8399-01A	7.3863	0	0.858746	1	0	1
TCGA-62-8402-01A	4.10411	1	1.36359	0	1	1
TCGA-62-A46O-01A	3.98356	1	3.50128	0	0	0
TCGA-62-A46P-01A	1.6274	1	1.11882	1	0	0
TCGA-62-A46R-01A	4.72603	1	1.13368	0	0	0
TCGA-62-A46S-01A	4.52877	1	0.929023	1	1	0
TCGA-62-A46V-01A	6.02466	0	0.627029	0	1	0
TCGA-62-A46Y-01A	1.13425	1	0.92739	0	1	1
TCGA-62-A470-01A	3.27123	1	1.31413	1	1	0
TCGA-62-A471-01A	3.4137	0	2.68757	1	0	0
TCGA-62-A472-01A	2.49315	0	1.41126	1	1	0
TCGA-64-1676-01A	4.73425	0	1.14165	1	0	0
TCGA-64-1677-01A	1.72055	1	1.40123	0	1	1
TCGA-64-1679-01A	6.81644	0	1.76668	0	0	1
TCGA-64-1680-01A	3.08493	0	0.800609	1	0	1
TCGA-64-1681-01A	3.19726	1	0.912967	0	0	0
TCGA-64-5774-01A	7.33151	0	1.30206	1	0	0
TCGA-64-5775-01A	0.169863	1	2.04358	1	1	1
TCGA-64-5778-01A	3.57534	0	0.900924	1	0	0
TCGA-64-5779-01A	2.36712	0	0.330239	1	0	1
TCGA-64-5781-01A	4.27123	0	1.70392	0	0	0
TCGA-64-5815-01A	2.3726	0	1.18475	1	1	0
TCGA-67-3770-01A	1.67123	0	0.928488	0	1	0
TCGA-67-3771-01A	1.67123	0	1.9324	0	1	0
TCGA-67-3772-01A	1.56986	0	0.735274	0	1	0
TCGA-67-3773-01A	1.16986	0	0.395935	0	1	0
TCGA-67-3774-01A	1.05479	0	0.556639	0	1	0
TCGA-67-6215-01A	0.476712	0	0.895529	0	0	0
TCGA-67-6216-01A	0.386301	0	0.9521	0	0	0
TCGA-67-6217-01A	1.15616	0	0.756058	0	1	0
TCGA-69-7760-01A	0.553425	0	1.17488	1	1	0
TCGA-69-7761-01A	0.509589	0	0.527845	1	1	0
TCGA-69-7763-01A	1.89041	0	0.769653	1	1	0
TCGA-69-7764-01A	1.13425	0	0.709413	1	1	0
TCGA-69-7973-01A	0.630137	0	0.701198	0	0	0
TCGA-69-7974-01A	0.50411	0	1.05279	0	0	1
TCGA-69-7978-01A	0.367123	0	1.13094	1	0	0
TCGA-69-7979-01A	1.11781	0	1.04656	0	1	0
TCGA-69-7980-01A	1.12603	0	0.855458	0	1	0
TCGA-69-8253-01A	1.16712	0	1.1361	0	0	0
TCGA-69-8255-01A	0.353425	0	1.15713	1	1	0
TCGA-69-8453-01A	2.2274	0	0.73901	1	1	0
TCGA-69-A59K-01A	1.61918	0	1.81668	0	0	0
TCGA-71-6725-01A	0.70137	0	0.657233	0	0	0
TCGA-71-8520-01A	0.575342	1	1.09173	0	0	0
TCGA-73-4658-01A	4.38356	1	0.737722	0	1	0
TCGA-73-4659-01A	1.94795	1	0.886828	1	1	1
TCGA-73-4662-01A	6.89041	0	0.744093	0	0	0
TCGA-73-4666-01A	2.19178	0	1.03236	0	0	1
TCGA-73-4668-01A	1.27945	0	1.0506	0	1	0
TCGA-73-4670-01A	0.358904	0	2.0632	0	1	1
TCGA-73-4675-01A	2.52603	1	1.38084	1	0	1
TCGA-73-4676-01A	0.769863	1	1.73982	1	0	0
TCGA-73-7498-01A	3.25753	0	0.68966	0	0	0
TCGA-73-7499-01A	4.19452	1	1.18105	0	1	0
TCGA-73-A9RS-01A	0.931507	1	1.01729	1	0	0
TCGA-78-7143-01A	13.5918	1	1.28924	0	0	0
TCGA-78-7145-01A	2.26301	1	2.47904	0	0	1
TCGA-78-7146-01A	0.473973	1	2.29635	0	1	1
TCGA-78-7147-01A	1.60548	1	1.21884	0	1	0
TCGA-78-7148-01A	1.71507	1	1.55226	1	1	0
TCGA-78-7149-01A	10.7945	0	0.880371	1	1	1
TCGA-78-7150-01A	1.82466	1	3.9947	1	0	0
TCGA-78-7152-01A	3.32877	1	0.89664	1	0	0
TCGA-78-7153-01A	9.9589	0	0.74302	0	0	0
TCGA-78-7154-01A	1.62466	1	2.43942	1	1	1
TCGA-78-7155-01A	3.20822	1	1.95415	1	1	0
TCGA-78-7156-01A	2.67397	1	0.771778	1	0	1
TCGA-78-7158-01A	0.490411	1	0.678963	0	0	1
TCGA-78-7159-01A	5.40822	0	1.20406	0	0	0
TCGA-78-7160-01A	1.90959	1	1.29259	1	0	1
TCGA-78-7161-01A	0.79726	1	1.12472	0	1	0
TCGA-78-7162-01A	8.68219	1	0.716275	1	1	0
TCGA-78-7163-01A	19.8575	0	0.818553	1	0	0
TCGA-78-7166-01A	0.706849	1	2.31753	1	1	0
TCGA-78-7167-01A	7.34521	1	0.752808	1	1	1
TCGA-78-7220-01A	2.21096	1	1.99241	0	0	1
TCGA-78-7535-01A	2.6	1	1.1958	1	0	0
TCGA-78-7536-01A	0.668493	1	1.17598	1	1	1
TCGA-78-7537-01A	4.44384	1	0.808305	1	1	0
TCGA-78-7539-01A	2.16712	0	0.665205	0	1	0
TCGA-78-7540-01A	3.27945	1	1.21278	0	1	0
TCGA-78-7542-01A	0.879452	1	7.07898	1	0	0
TCGA-78-7633-01A	4.1863	1	0.845233	1	1	0
TCGA-78-8640-01A	19.3479	0	1.59507	1	0	0
TCGA-78-8648-01A	3.31233	1	0.428445	0	0	0
TCGA-78-8655-01A	6.46575	0	0.781921	0	1	0
TCGA-78-8660-01A	0.879452	1	0.938454	1	1	0
TCGA-78-8662-01A	9.20822	1	1.41666	0	0	0
TCGA-83-5908-01A	2.25753	0	2.05467	0	0	0
TCGA-86-6562-01A	1.03014	1	0.979977	1	0	0
TCGA-86-6851-01A	0.490411	0	0.252468	0	1	0
TCGA-86-7701-01A	2.59452	0	0.67725	1	1	1
TCGA-86-7711-01A	2.86575	1	2.03384	1	1	0
TCGA-86-7713-01A	3.16986	0	1.86609	1	1	0
TCGA-86-7714-01A	1.71233	1	0.642681	0	0	1
TCGA-86-7953-01A	2.73151	0	2.36329	0	1	0
TCGA-86-7954-01A	1.65753	0	0.646924	0	1	0
TCGA-86-7955-01A	2.93699	0	2.96901	1	0	0
TCGA-86-8054-01A	3.14521	0	1.1689	1	0	0
TCGA-86-8055-01A	0.339726	1	1.31229	1	1	0
TCGA-86-8056-01A	0.380822	0	0.431057	0	0	1
TCGA-86-8073-01A	2.0274	0	0.856221	1	0	0
TCGA-86-8075-01A	1.90137	1	1.41948	0	1	0
TCGA-86-8076-01A	2.72055	0	0.498896	1	0	0
TCGA-86-8278-01A	2.5863	0	0.600634	0	0	0
TCGA-86-8279-01A	2.6	0	0.74671	1	0	0
TCGA-86-8280-01A	1.92055	0	0.703718	0	0	0
TCGA-86-8358-01A	1.78904	0	2.39901	1	0	0
TCGA-86-8359-01A	1.21644	1	1.14339	1	0	1
TCGA-86-8585-01A	0.967123	0	1.59248	1	0	0
TCGA-86-8668-01A	1.1589	0	0.856282	0	0	0
TCGA-86-8669-01A	2.56986	0	0.407567	1	0	0
TCGA-86-8671-01A	2.29863	0	0.702344	0	1	0
TCGA-86-8673-01A	2.36164	0	1.34023	1	0	0
TCGA-86-8674-01A	2.20822	0	0.914645	1	0	0
TCGA-86-A456-01A	2.45479	0	0.75296	0	1	0
TCGA-86-A4D0-01A	0.317808	1	1.14133	1	0	0
TCGA-86-A4JF-01A	2.01918	1	1.10767	1	0	0
TCGA-86-A4P7-01A	1.13699	0	0.633148	0	0	0
TCGA-86-A4P8-01A	2.20548	0	0.481171	0	0	1
TCGA-91-6828-01A	0.884932	0	0.674118	1	1	0
TCGA-91-6829-01A	3.44658	1	0.733007	1	1	0
TCGA-91-6830-01A	0.164384	0	1.27306	0	0	0
TCGA-91-6831-01A	0.849315	0	0.980992	1	1	0
TCGA-91-6835-01A	0.216438	0	0.738022	0	1	0
TCGA-91-6836-01A	1.14247	0	2.37081	0	0	0
TCGA-91-6840-01A	1.01918	0	0.836981	0	0	0
TCGA-91-6847-01A	2.30685	0	2.30505	0	0	0
TCGA-91-6848-01A	0.613699	0	1.82532	1	0	1
TCGA-91-6849-01A	0.0958904	0	0.475105	0	1	1
TCGA-91-7771-01A	1.34795	0	0.397318	1	0	0
TCGA-91-8496-01A	1.38356	0	0.549379	0	0	0
TCGA-91-8497-01A	1.18904	1	0.509371	0	1	0
TCGA-91-8499-01A	0.0986301	0	3.30698	0	1	0
TCGA-91-A4BC-01A	0.120548	0	0.596278	1	0	0
TCGA-91-A4BD-01A	1.65205	0	0.938113	1	1	0
TCGA-93-7347-01A	1.87123	0	0.624809	0	1	0
TCGA-93-7348-01A	1.45479	0	0.786473	0	1	0
TCGA-93-8067-01A	0.509589	0	2.27848	1	1	0
TCGA-93-A4JN-01A	1.96712	0	1.02255	1	1	1
TCGA-93-A4JO-01A	0.090411	1	0.789093	1	1	0
TCGA-93-A4JP-01A	1.58356	0	0.77996	1	0	1
TCGA-93-A4JQ-01A	1.4411	0	1.23263	1	0	0
TCGA-95-7039-01A	3.48493	0	1.16623	0	0	0
TCGA-95-7043-01A	1.37808	1	0.998898	0	0	0
TCGA-95-7562-01A	0.238356	1	1.54726	1	1	0
TCGA-95-7567-01A	1.55616	0	0.711973	1	0	0
TCGA-95-7944-01A	1.03288	0	1.33029	1	1	0
TCGA-95-7947-01A	1.30685	0	1.43465	1	1	0
TCGA-95-7948-01A	1.30411	0	0.362697	0	0	0
TCGA-95-8039-01A	2.27397	0	0.959052	1	1	0
TCGA-95-8494-01A	0.230137	0	2.04395	1	1	0
TCGA-95-A4VK-01A	1.78356	0	1.53363	0	1	1
TCGA-95-A4VN-01A	1.51507	0	0.880641	0	0	0
TCGA-95-A4VP-01A	1.65753	0	1.04935	0	1	1
TCGA-97-7546-01A	3.52055	0	0.843384	0	1	0
TCGA-97-7547-01A	5.38356	0	0.736631	0	1	0
TCGA-97-7552-01A	5.29315	0	0.437616	1	1	0
TCGA-97-7553-01A	5.12329	0	0.554165	0	0	0
TCGA-97-7554-01A	2.12329	0	0.661416	0	1	1
TCGA-97-7937-01A	1.54521	0	1.3121	1	0	0
TCGA-97-7941-01A	1.32603	0	0.741689	0	1	0
TCGA-97-8171-01A	1.55616	0	0.58552	1	1	1
TCGA-97-8172-01A	1.49315	0	0.623293	0	1	0
TCGA-97-8174-01A	0.449315	1	0.639327	1	1	0
TCGA-97-8175-01A	1.50959	0	1.84456	0	0	0
TCGA-97-8176-01A	1.28219	1	2.0879	1	0	1
TCGA-97-8177-01A	1.36712	0	0.701075	0	0	0
TCGA-97-8179-01A	1.19178	0	0.977081	1	1	0
TCGA-97-8547-01A	1.8	0	0.925775	0	1	1
TCGA-97-8552-01A	1.71507	0	0.716457	0	0	0
TCGA-97-A4LX-01A	1.68219	0	0.695092	1	1	0
TCGA-97-A4M0-01A	1.7863	0	0.63553	0	0	0
TCGA-97-A4M1-01A	1.64658	0	0.880063	0	0	0
TCGA-97-A4M2-01A	1.70959	0	0.616644	1	1	0
TCGA-97-A4M3-01A	1.47945	0	1.02707	0	1	0
TCGA-97-A4M5-01A	1.73699	0	0.949175	1	1	0
TCGA-97-A4M6-01A	1.55616	0	0.973184	0	0	0
TCGA-97-A4M7-01A	1.72329	0	0.648429	1	1	0
TCGA-99-7458-01A	2.04658	0	0.854544	0	1	1
TCGA-99-8025-01A	2.90411	0	1.14909	0	1	1
TCGA-99-8028-01A	3.06301	0	0.604144	0	0	0
TCGA-99-8032-01A	0.120548	0	0.828848	1	0	0
TCGA-99-8033-01A	1.79726	1	1.86619	0	1	1
TCGA-99-AA5R-01A	1.80274	0	0.583788	0	1	0
TCGA-J2-8192-01A	2.02466	0	1.05661	0	0	0
TCGA-J2-8194-01A	1.98356	0	0.906519	0	1	0
TCGA-J2-A4AD-01A	1.50685	1	0.996407	0	0	0
TCGA-J2-A4AE-01A	2.95616	0	0.823559	0	1	0
TCGA-J2-A4AG-01A	2.70685	0	1.11353	0	1	0
TCGA-L4-A4E5-01A	1.58356	0	1.13913	0	0	0
TCGA-L4-A4E6-01A	1.19178	0	0.50798	1	1	0
TCGA-L9-A443-01A	0.528767	1	0.938337	0	0	0
TCGA-L9-A444-01A	0.841096	0	0.610378	0	0	0
TCGA-L9-A50W-01A	1.21096	1	0.688561	1	1	0
TCGA-L9-A5IP-01A	0.158904	1	3.33121	0	0	1
TCGA-L9-A743-01A	1.81918	0	0.687249	1	0	0
TCGA-L9-A7SV-01A	1.54795	0	0.81908	1	1	0
TCGA-L9-A8F4-01A	1.30411	0	0.754428	0	0	0
TCGA-MN-A4N1-01A	2.26575	0	1.3412	1	0	0
TCGA-MN-A4N4-01A	3.21918	0	0.902144	1	0	0
TCGA-MN-A4N5-01A	0.230137	0	0.973434	1	0	0
TCGA-MP-A4SV-01A	7.17808	1	1.03409	1	1	0
TCGA-MP-A4SW-01A	4.87123	1	0.752498	1	0	0
TCGA-MP-A4SY-01A	4.11233	1	1.5057	1	0	0
TCGA-MP-A4T4-01A	7.16986	1	0.670473	0	1	0
TCGA-MP-A4T6-01A	4.90411	1	0.762914	0	1	1
TCGA-MP-A4T7-01A	0.457534	1	1.52715	0	1	1
TCGA-MP-A4T8-01A	0.441096	1	1.62237	1	1	1
TCGA-MP-A4T9-01A	3.46575	1	0.961144	0	0	1
TCGA-MP-A4TA-01A	2.60274	1	2.25382	0	1	0
TCGA-MP-A4TC-01A	0.20274	1	2.10007	1	1	1
TCGA-MP-A4TD-01A	0.841096	1	0.801591	1	1	1
TCGA-MP-A4TE-01A	2.45479	1	1.00728	1	0	0
TCGA-MP-A4TF-01A	0.920548	1	3.12034	0	0	0
TCGA-MP-A4TH-01A	2.03014	0	0.613317	0	1	0
TCGA-MP-A4TI-01A	1.17534	1	1.1681	1	1	0
TCGA-MP-A4TJ-01A	0.928767	1	0.640607	0	0	0
TCGA-MP-A4TK-01A	1.59452	1	0.941475	0	0	0
TCGA-MP-A5C7-01A	6.1589	0	0.737613	0	1	0
TCGA-NJ-A4YF-01A	5.92055	0	0.868933	0	0	0
TCGA-NJ-A4YG-01A	6.19452	0	0.914297	1	0	0
TCGA-NJ-A4YP-01A	0.136986	0	1.07135	1	0	0
TCGA-NJ-A4YQ-01A	3.92329	0	0.849787	0	1	0
TCGA-NJ-A55R-01A	1.65205	0	1.03269	1	1	0
TCGA-NJ-A7XG-01A	1.69041	0	0.803449	1	0	1
TCGA-O1-A52J-01A	4.92603	1	0.830094	0	1	0
TCGA-S2-AA1A-01A	1.40548	0	0.334802	0	1	0

## Sheet: S3
SUPPORTING INFORMATION
Supplementary Table 4-S3: The raw data used to generate Figure 4G-H
	futime	fustat	risk	Gender	Age	Stage
TCGA-05-4249-01A	4.1726	0	low	male	67	Stage I
TCGA-05-4250-01A	0.331507	1	high	female	79	Stage III
TCGA-05-4382-01A	1.66301	0	high	male	68	Stage I
TCGA-05-4384-01A	1.16712	0	low	male	66	Stage III
TCGA-05-4389-01A	3.75068	0	low	male	70	Stage I
TCGA-05-4390-01A	3.08493	0	high	female	58	Stage I
TCGA-05-4396-01A	0.830137	1	low	male	76	Stage III
TCGA-05-4397-01A	2.00274	1	high	male	65	Stage II
TCGA-05-4398-01A	3.92055	0	high	female	47	Stage III
TCGA-05-4402-01A	0.668493	1	high	female	57	Stage IV
TCGA-05-4403-01A	1.58356	0	low	male	76	Stage I
TCGA-05-4405-01A	1.67123	0	low	female	74	Stage I
TCGA-05-4415-01A	0.249315	1	high	male	57	Stage III
TCGA-05-4417-01A	1.24658	0	low	female	51	Stage I
TCGA-05-4418-01A	0.750685	1	high	male	69	Stage III
TCGA-05-4420-01A	2.49863	0	high	male	41	Stage I
TCGA-05-4422-01A	1	0	low	male	68	Stage I
TCGA-05-4424-01A	2.50137	0	low	male	70	Stage II
TCGA-05-4425-01A	1.83288	0	low	female	70	Stage IV
TCGA-05-4426-01A	2.16712	0	high	male	71	Stage I
TCGA-05-4427-01A	2.16712	0	high	female	65	Stage II
TCGA-05-4430-01A	2.08493	0	low	female	59	Stage I
TCGA-05-4432-01A	2.08493	0	high	male	66	Stage II
TCGA-05-4433-01A	2	0	low	male	82	Stage I
TCGA-05-4434-01A	1.25205	1	high	female	67	Stage IV
TCGA-05-5420-01A	1.25205	0	low	male	67	Stage III
TCGA-05-5423-01A	0.413699	0	low	male	65	Stage II
TCGA-05-5425-01A	2.41644	0	low	male	68	Stage II
TCGA-05-5428-01A	1.83562	0	high	male	57	Stage II
TCGA-05-5429-01A	0.753425	1	high	male	60	Stage III
TCGA-05-5715-01A	0.169863	0	low	female	69	Stage I
TCGA-35-4122-01A	0.616438	0	high	male	69	Stage I
TCGA-35-4123-01A	0.49863	0	high	male	38	Stage I
TCGA-35-5375-01A	0.723288	0	high	male	61	Stage III
TCGA-38-4625-01A	8.14521	0	high	female	66	Stage I
TCGA-38-4627-01A	3.14247	1	low	female	64	Stage II
TCGA-38-4628-01A	4.08767	1	low	female	65	Stage II
TCGA-38-4629-01A	2.36712	1	high	male	68	Stage II
TCGA-38-4630-01A	2.93973	1	high	female	75	Stage I
TCGA-38-4631-01A	0.969863	1	high	female	72	Stage I
TCGA-38-4632-01A	3.71781	1	high	male	42	Stage IV
TCGA-38-7271-01A	2.19178	1	low	female	72	Stage I
TCGA-38-A44F-01A	0.364384	0	low	male	80	Stage I
TCGA-44-2655-01A	3.6274	0	low	female	65	Stage I
TCGA-44-2656-01A	3.91507	0	low	male	59	Stage I
TCGA-44-2656-01B	3.91507	0	low	male	59	Stage I
TCGA-44-2657-01A	3.70137	0	low	female	74	Stage I
TCGA-44-2659-01A	3.74521	0	low	female	65	Stage II
TCGA-44-2661-01A	3.17534	0	low	female	69	Stage I
TCGA-44-2662-01A	3.50685	0	high	male	65	Stage I
TCGA-44-2662-01B	3.50685	0	high	male	65	Stage I
TCGA-44-2665-01A	3.56438	0	low	female	55	Stage II
TCGA-44-2666-01A	0.265753	1	low	male	43	Stage I
TCGA-44-2666-01B	0.265753	1	low	male	43	Stage I
TCGA-44-2668-01A	2.08493	1	high	male	51	Stage I
TCGA-44-2668-01B	2.08493	1	high	male	51	Stage I
TCGA-44-3396-01A	3.09589	0	low	female	74	Stage III
TCGA-44-3398-01A	3.1863	0	low	female	77	Stage I
TCGA-44-3917-01A	3.2411	0	high	female	33	Stage I
TCGA-44-3917-01B	3.2411	0	high	female	33	Stage I
TCGA-44-3918-01A	2.83836	0	low	female	60	Stage I
TCGA-44-3918-01B	2.83836	0	low	female	60	Stage I
TCGA-44-3919-01A	2.81096	1	high	female	71	Stage I
TCGA-44-4112-01A	2.2137	1	low	female	60	Stage I
TCGA-44-4112-01B	2.2137	1	low	female	60	Stage I
TCGA-44-5643-01A	2.77534	0	high	male	53	Stage III
TCGA-44-6145-01A	1.63014	0	low	female	62	Stage I
TCGA-44-6146-01A	1.99452	0	low	male	64	Stage II
TCGA-44-6146-01B	1.99452	0	low	male	64	Stage II
TCGA-44-6147-01A	2.31507	0	low	female	67	Stage I
TCGA-44-6147-01B	2.31507	0	low	female	67	Stage I
TCGA-44-6148-01A	1.92877	0	low	male	60	Stage I
TCGA-44-6774-01A	1.80274	0	high	female	56	Stage III
TCGA-44-6775-01A	1.93151	0	high	female	72	Stage I
TCGA-44-6775-01C	1.93151	0	low	female	72	Stage I
TCGA-44-6776-01A	7.16712	0	low	female	60	Stage I
TCGA-44-6777-01A	2.70411	1	low	female	85	Stage I
TCGA-44-6778-01A	5.10685	0	low	male	59	Stage I
TCGA-44-6779-01A	1.36986	1	low	female	50	Stage II
TCGA-44-7659-01A	1.89315	0	low	male	70	Stage I
TCGA-44-7660-01A	1.62192	0	high	male	72	Stage I
TCGA-44-7661-01A	1.52603	1	high	female	69	Stage I
TCGA-44-7662-01A	0.59726	0	high	male	61	Stage I
TCGA-44-7667-01A	3.00548	0	high	female	49	Stage II
TCGA-44-7669-01A	1.5726	1	high	male	59	Stage II
TCGA-44-7670-01A	2.41644	0	high	female	47	Stage II
TCGA-44-7671-01A	2.43562	0	low	male	64	Stage I
TCGA-44-7672-01A	1.96986	0	low	female	52	Stage I
TCGA-44-8117-01A	1.05479	0	high	female	54	Stage I
TCGA-44-8119-01A	0.780822	0	high	male	73	Stage II
TCGA-44-8120-01A	0.712329	0	low	male	58	Stage I
TCGA-44-A479-01A	1.33151	0	low	female	73	Stage I
TCGA-44-A47A-01A	1.27671	0	low	female	78	Stage I
TCGA-44-A47B-01A	0.786301	0	high	male	79	Stage I
TCGA-44-A47G-01A	0.961644	0	low	female	73	Stage I
TCGA-44-A4SS-01A	1.13699	0	high	male	73	Stage I
TCGA-44-A4SU-01A	1.12055	1	high	female	67	Stage I
TCGA-49-4486-01A	6.35068	1	high	male	72	Stage I
TCGA-49-4487-01A	2.34247	1	low	female	72	Stage I
TCGA-49-4488-01A	2.38082	1	high	female	74	Stage I
TCGA-49-4490-01A	1.05479	1	high	female	45	Stage III
TCGA-49-4494-01A	2.96164	1	high	male	77	Stage III
TCGA-49-4501-01A	3.89315	1	low	female	67	Stage I
TCGA-49-4505-01A	1.1726	1	high	female	61	Stage II
TCGA-49-4506-01A	2.73699	1	high	female	68	Stage II
TCGA-49-4507-01A	0.734247	1	high	female	73	Stage III
TCGA-49-4510-01A	2.45479	1	low	female	51	Stage II
TCGA-49-4512-01A	2.47945	1	high	female	69	Stage III
TCGA-49-4514-01A	4.65753	0	low	female	79	Stage I
TCGA-49-6742-01A	1.33699	1	high	male	70	Stage II
TCGA-49-6743-01A	4.4411	0	high	female	81	Stage III
TCGA-49-6744-01A	4.61096	0	low	female	64	Stage II
TCGA-49-6745-01A	1.43014	0	high	male	82	Stage III
TCGA-49-6761-01A	0.969863	0	high	female	68	Stage III
TCGA-49-6767-01A	1.85479	0	high	female	46	Stage II
TCGA-49-AAQV-01A	1.85479	1	high	female	63	Stage II
TCGA-49-AAR0-01A	13.0548	0	low	male	57	Stage I
TCGA-49-AAR2-01A	6.09315	0	low	male	64	Stage I
TCGA-49-AAR3-01A	5.1863	0	high	male	69	Stage II
TCGA-49-AAR4-01A	2.40822	1	high	male	51	Stage III
TCGA-49-AAR9-01A	0.712329	1	high	male	61	Stage II
TCGA-49-AARE-01A	3.36712	1	high	female	51	Stage I
TCGA-49-AARN-01A	3.10959	1	low	female	56	Stage I
TCGA-49-AARO-01A	10.2986	0	high	female	39	Stage I
TCGA-49-AARQ-01A	18.4438	0	high	female	41	Stage I
TCGA-49-AARR-01A	13.6767	0	low	male	68	Stage I
TCGA-4B-A93V-01A	0.821918	1	high	female	52	Stage I
TCGA-50-5044-01A	1.70959	1	high	female	72	Stage III
TCGA-50-5049-01A	8.47671	0	low	male	70	Stage I
TCGA-50-5051-01A	1.30959	1	high	female	42	Stage III
TCGA-50-5055-01A	5.0137	1	low	female	79	Stage II
TCGA-50-5066-01A	3.95068	0	low	male	72	Stage I
TCGA-50-5066-02A	3.95068	0	high	male	72	Stage I
TCGA-50-5068-01A	4.10685	1	low	female	59	Stage II
TCGA-50-5072-01A	0.684932	1	high	male	74	Stage III
TCGA-50-5930-01A	0.772603	1	high	male	47	Stage III
TCGA-50-5931-01A	1.18904	1	high	female	75	Stage I
TCGA-50-5932-01A	3.38356	1	low	male	75	Stage II
TCGA-50-5933-01A	6.55616	1	high	male	72	Stage III
TCGA-50-5935-01A	1.78904	1	low	female	86	Stage I
TCGA-50-5936-01A	0.70411	1	high	male	58	Stage III
TCGA-50-5939-01A	1.26027	1	high	male	85	Stage I
TCGA-50-5941-01A	4.03836	0	low	female	55	Stage III
TCGA-50-5942-01A	5.06027	0	low	female	67	Stage I
TCGA-50-5944-01A	4.79452	0	low	female	69	Stage I
TCGA-50-5946-01A	4.43014	0	high	male	62	Stage I
TCGA-50-5946-02A	4.43014	0	high	male	62	Stage I
TCGA-50-6590-01A	3.52877	1	high	female	72	Stage I
TCGA-50-6591-01A	0.326027	1	high	female	63	Stage IV
TCGA-50-6592-01A	2.12877	1	high	female	71	Stage I
TCGA-50-6593-01A	0.920548	1	low	female	49	Stage III
TCGA-50-6594-01A	1.0137	1	high	female	79	Stage III
TCGA-50-6595-01A	0.517808	1	high	female	74	Stage III
TCGA-50-6597-01A	3.47397	1	high	female	79	Stage I
TCGA-50-7109-01A	0.843836	1	high	male	60	Stage I
TCGA-50-8457-01A	3.08219	0	low	female	63	Stage I
TCGA-50-8459-01A	3.06575	0	low	male	68	Stage II
TCGA-50-8460-01A	2.27123	0	low	male	74	Stage I
TCGA-53-7624-01A	2.85753	1	high	female	40	Stage IV
TCGA-53-7626-01A	2.54521	1	low	female	76	Stage II
TCGA-53-7813-01A	1.16164	0	low	female	51	Stage III
TCGA-53-A4EZ-01A	2.93425	0	high	male	63	Stage II
TCGA-55-1592-01A	1.92055	1	low	male	65	Stage I
TCGA-55-1594-01A	3.2274	0	low	male	68	Stage III
TCGA-55-1596-01A	5.65753	0	high	male	55	Stage II
TCGA-55-6543-01A	1.19178	0	low	female	60	Stage I
TCGA-55-6642-01A	6.70959	0	low	male	63	Stage I
TCGA-55-6712-01A	0.468493	1	high	male	71	Stage II
TCGA-55-6968-01A	3.54247	1	high	male	61	Stage IV
TCGA-55-6970-01A	1.27123	1	high	female	67	Stage III
TCGA-55-6971-01A	3.83562	0	low	female	59	Stage I
TCGA-55-6972-01A	4.47123	1	low	male	72	Stage I
TCGA-55-6975-01A	0.323288	1	high	male	61	Stage II
TCGA-55-6978-01A	0.482192	1	high	male	81	Stage II
TCGA-55-6979-01A	0.649315	1	low	female	59	Stage II
TCGA-55-6980-01A	5.77808	0	high	male	56	Stage I
TCGA-55-6981-01A	3.77808	1	high	female	53	Stage III
TCGA-55-6982-01A	2.72603	1	high	female	79	Stage II
TCGA-55-6983-01A	7.73425	0	low	male	81	Stage II
TCGA-55-6984-01A	2.08219	1	high	female	71	Stage II
TCGA-55-6985-01A	3.37808	0	high	female	58	Stage I
TCGA-55-6986-01A	8.93425	0	high	female	74	Stage I
TCGA-55-6987-01A	5.85479	0	low	male	77	Stage I
TCGA-55-7227-01A	2.60822	1	high	male	77	Stage III
TCGA-55-7281-01A	2.38904	0	low	female	70	Stage I
TCGA-55-7283-01A	1.66849	0	low	female	76	Stage III
TCGA-55-7284-01B	0.665753	1	low	male	74	Stage II
TCGA-55-7570-01A	2.25753	0	high	male	60	Stage I
TCGA-55-7573-01A	1.33425	0	low	female	72	Stage I
TCGA-55-7574-01A	2.72603	1	low	female	64	Stage I
TCGA-55-7576-01A	1.83562	0	high	male	54	Stage I
TCGA-55-7724-01A	1.93151	0	low	female	76	Stage I
TCGA-55-7725-01A	1.21096	0	low	female	68	Stage I
TCGA-55-7726-01A	1.7863	0	high	female	72	Stage I
TCGA-55-7727-01A	0.326027	0	low	male	70	Stage III
TCGA-55-7728-01A	1.92877	0	low	female	64	Stage I
TCGA-55-7815-01A	2.11781	0	low	male	76	Stage I
TCGA-55-7816-01A	1.28219	1	low	female	49	Stage IV
TCGA-55-7903-01A	1.55342	0	high	male	64	Stage I
TCGA-55-7907-01A	0.939726	1	high	male	77	Stage II
TCGA-55-7910-01A	2.84932	0	high	female	50	Stage II
TCGA-55-7911-01A	1.47123	0	high	female	70	Stage I
TCGA-55-7913-01B	1.53699	1	high	female	61	Stage I
TCGA-55-7914-01A	0.512329	1	low	female	71	Stage II
TCGA-55-7994-01A	1.65205	0	low	male	81	Stage II
TCGA-55-7995-01A	2.43562	0	high	female	73	Stage I
TCGA-55-8085-01A	2.47671	0	low	male	64	Stage I
TCGA-55-8087-01A	1.26575	0	low	female	59	Stage I
TCGA-55-8089-01A	1.92329	1	high	male	56	Stage I
TCGA-55-8090-01A	1.63836	1	high	male	80	Stage I
TCGA-55-8091-01A	1.64384	0	low	male	74	Stage I
TCGA-55-8092-01A	0.421918	1	high	male	75	Stage II
TCGA-55-8094-01A	1.48219	0	high	male	51	Stage IV
TCGA-55-8096-01A	1.96986	1	high	female	67	Stage I
TCGA-55-8097-01A	1.30411	0	low	female	60	Stage I
TCGA-55-8203-01A	1.49863	0	low	female	69	Stage I
TCGA-55-8204-01A	1.41096	0	high	female	87	Stage I
TCGA-55-8205-01A	1.6411	0	low	female	76	Stage II
TCGA-55-8206-01A	2.43288	0	low	male	56	Stage I
TCGA-55-8207-01A	2.67671	0	low	male	73	Stage I
TCGA-55-8208-01A	1.84658	0	low	female	73	Stage I
TCGA-55-8299-01A	1.28493	1	high	female	61	Stage I
TCGA-55-8301-01A	1.46301	0	high	male	58	Stage I
TCGA-55-8302-01A	1.30959	0	high	male	54	Stage I
TCGA-55-8505-01A	1.20548	0	high	male	62	Stage III
TCGA-55-8507-01A	1.14521	0	high	male	53	Stage I
TCGA-55-8508-01A	1.69041	0	low	female	60	Stage II
TCGA-55-8510-01A	1.47671	0	low	female	55	Stage I
TCGA-55-8511-01A	1.51233	0	low	female	73	Stage I
TCGA-55-8512-01A	1.66301	1	low	male	41	Stage IV
TCGA-55-8513-01A	2.16712	0	low	female	77	Stage II
TCGA-55-8514-01A	1.42466	0	low	female	70	Stage I
TCGA-55-8614-01A	1.46849	0	high	male	76	Stage I
TCGA-55-8615-01A	1.22192	0	high	male	67	Stage III
TCGA-55-8616-01A	0.131507	0	low	female	58	Stage I
TCGA-55-8619-01A	1.13973	0	low	female	72	Stage II
TCGA-55-8620-01A	1.0274	1	high	male	60	Stage IV
TCGA-55-8621-01A	1.41096	0	low	female	75	Stage I
TCGA-55-A48X-01A	1.88767	0	low	female	63	Stage II
TCGA-55-A48Y-01A	1.72603	0	low	male	69	Stage II
TCGA-55-A48Z-01A	1.78356	0	high	female	60	Stage III
TCGA-55-A490-01A	0.271233	1	high	male	78	Stage II
TCGA-55-A491-01A	1.71507	0	low	female	81	Stage I
TCGA-55-A492-01A	1.63288	0	high	female	70	Stage I
TCGA-55-A494-01A	1.31781	0	high	female	61	Stage I
TCGA-55-A4DF-01A	1.20548	1	high	male	88	Stage I
TCGA-55-A4DG-01A	1.66575	0	low	male	71	Stage I
TCGA-55-A57B-01A	1.49589	0	low	female	80	Stage I
TCGA-62-8394-01A	0.380822	1	high	female	65	Stage III
TCGA-62-8395-01A	3.33151	0	low	female	80	Stage II
TCGA-62-8397-01A	3.53151	0	low	female	70	Stage II
TCGA-62-8398-01A	1.21644	1	high	male	55	Stage III
TCGA-62-8399-01A	7.3863	0	low	male	62	Stage III
TCGA-62-8402-01A	4.10411	1	high	female	73	Stage III
TCGA-62-A46O-01A	3.98356	1	high	female	65	Stage I
TCGA-62-A46P-01A	1.6274	1	high	male	65	Stage I
TCGA-62-A46R-01A	4.72603	1	high	female	54	Stage I
TCGA-62-A46S-01A	4.52877	1	low	male	73	Stage I
TCGA-62-A46V-01A	6.02466	0	low	female	78	Stage I
TCGA-62-A46Y-01A	1.13425	1	low	female	70	Stage III
TCGA-62-A470-01A	3.27123	1	high	male	84	Stage I
TCGA-62-A471-01A	3.4137	0	high	male	64	Stage II
TCGA-62-A472-01A	2.49315	0	high	male	70	Stage II
TCGA-64-1676-01A	4.73425	0	high	male	58	Stage I
TCGA-64-1677-01A	1.72055	1	high	female	77	Stage III
TCGA-64-1679-01A	6.81644	0	high	female	58	Stage III
TCGA-64-1680-01A	3.08493	0	low	male	63	Stage IV
TCGA-64-1681-01A	3.19726	1	low	female	61	Stage I
TCGA-64-5774-01A	7.33151	0	high	male	60	Stage I
TCGA-64-5775-01A	0.169863	1	high	male	71	Stage III
TCGA-64-5778-01A	3.57534	0	low	male	60	Stage I
TCGA-64-5779-01A	2.36712	0	low	male	61	Stage III
TCGA-64-5781-01A	4.27123	0	high	female	55	Stage I
TCGA-64-5815-01A	2.3726	0	high	male	74	Stage II
TCGA-67-3770-01A	1.67123	0	low	female	70	Stage I
TCGA-67-3771-01A	1.67123	0	high	female	77	Stage I
TCGA-67-3772-01A	1.56986	0	low	female	82	Stage I
TCGA-67-3773-01A	1.16986	0	low	female	84	Stage I
TCGA-67-3774-01A	1.05479	0	low	female	73	Stage I
TCGA-67-6215-01A	0.476712	0	low	female	52	Stage I
TCGA-67-6216-01A	0.386301	0	high	female	57	Stage I
TCGA-67-6217-01A	1.15616	0	low	female	73	Stage II
TCGA-69-7760-01A	0.553425	0	high	male	73	Stage II
TCGA-69-7761-01A	0.509589	0	low	male	84	Stage I
TCGA-69-7763-01A	1.89041	0	low	male	69	Stage I
TCGA-69-7764-01A	1.13425	0	low	male	75	Stage I
TCGA-69-7973-01A	0.630137	0	low	female	42	Stage I
TCGA-69-7974-01A	0.50411	0	high	female	54	Stage III
TCGA-69-7978-01A	0.367123	0	high	male	59	Stage II
TCGA-69-7979-01A	1.11781	0	high	female	71	Stage I
TCGA-69-7980-01A	1.12603	0	low	female	70	Stage I
TCGA-69-8253-01A	1.16712	0	high	female	59	Stage II
TCGA-69-8255-01A	0.353425	0	high	male	71	Stage I
TCGA-69-8453-01A	2.2274	0	low	male	77	Stage II
TCGA-69-A59K-01A	1.61918	0	high	female	60	Stage II
TCGA-71-6725-01A	0.70137	0	low	female	48	Stage I
TCGA-71-8520-01A	0.575342	1	high	female	60	Stage I
TCGA-73-4658-01A	4.38356	1	low	female	80	Stage I
TCGA-73-4659-01A	1.94795	1	low	male	66	Stage III
TCGA-73-4662-01A	6.89041	0	low	female	65	Stage I
TCGA-73-4666-01A	2.19178	0	high	female	52	Stage IV
TCGA-73-4668-01A	1.27945	0	high	female	66	Stage II
TCGA-73-4670-01A	0.358904	0	high	female	69	Stage IV
TCGA-73-4675-01A	2.52603	1	high	male	59	Stage III
TCGA-73-4676-01A	0.769863	1	high	male	45	Stage II
TCGA-73-7498-01A	3.25753	0	low	female	58	Stage I
TCGA-73-7499-01A	4.19452	1	high	female	81	Stage I
TCGA-73-A9RS-01A	0.931507	1	high	male	41	Stage II
TCGA-78-7143-01A	13.5918	1	high	female	62	Stage I
TCGA-78-7145-01A	2.26301	1	high	female	52	Stage IV
TCGA-78-7146-01A	0.473973	1	high	female	71	Stage III
TCGA-78-7147-01A	1.60548	1	high	female	67	Stage II
TCGA-78-7148-01A	1.71507	1	high	male	71	Stage II
TCGA-78-7149-01A	10.7945	0	low	male	71	Stage III
TCGA-78-7150-01A	1.82466	1	high	male	59	Stage II
TCGA-78-7152-01A	3.32877	1	low	male	65	Stage I
TCGA-78-7153-01A	9.9589	0	low	female	65	Stage I
TCGA-78-7154-01A	1.62466	1	high	male	72	Stage III
TCGA-78-7155-01A	3.20822	1	high	male	68	Stage I
TCGA-78-7156-01A	2.67397	1	low	male	62	Stage IV
TCGA-78-7158-01A	0.490411	1	low	female	59	Stage III
TCGA-78-7159-01A	5.40822	0	high	female	60	Stage I
TCGA-78-7160-01A	1.90959	1	high	male	61	Stage IV
TCGA-78-7161-01A	0.79726	1	high	female	69	Stage II
TCGA-78-7162-01A	8.68219	1	low	male	75	Stage I
TCGA-78-7163-01A	19.8575	0	low	male	60	Stage I
TCGA-78-7166-01A	0.706849	1	high	male	84	Stage II
TCGA-78-7167-01A	7.34521	1	low	male	77	Stage IV
TCGA-78-7220-01A	2.21096	1	high	female	53	Stage III
TCGA-78-7535-01A	2.6	1	high	male	45	Stage I
TCGA-78-7536-01A	0.668493	1	high	male	69	Stage III
TCGA-78-7537-01A	4.44384	1	low	male	72	Stage I
TCGA-78-7539-01A	2.16712	0	low	female	75	Stage II
TCGA-78-7540-01A	3.27945	1	high	female	66	Stage I
TCGA-78-7542-01A	0.879452	1	high	male	56	Stage I
TCGA-78-7633-01A	4.1863	1	low	male	67	Stage I
TCGA-78-8640-01A	19.3479	0	high	male	59	Stage II
TCGA-78-8648-01A	3.31233	1	low	female	58	Stage II
TCGA-78-8655-01A	6.46575	0	low	female	77	Stage I
TCGA-78-8660-01A	0.879452	1	high	male	69	Stage II
TCGA-78-8662-01A	9.20822	1	high	female	53	Stage I
TCGA-83-5908-01A	2.25753	0	high	female	59	Stage I
TCGA-86-6562-01A	1.03014	1	high	male	52	Stage II
TCGA-86-6851-01A	0.490411	0	low	female	73	Stage II
TCGA-86-7701-01A	2.59452	0	low	male	66	Stage IV
TCGA-86-7711-01A	2.86575	1	high	male	70	Stage II
TCGA-86-7713-01A	3.16986	0	high	male	70	Stage II
TCGA-86-7714-01A	1.71233	1	low	female	61	Stage III
TCGA-86-7953-01A	2.73151	0	high	female	69	Stage I
TCGA-86-7954-01A	1.65753	0	low	female	68	Stage I
TCGA-86-7955-01A	2.93699	0	high	male	62	Stage I
TCGA-86-8054-01A	3.14521	0	high	male	61	Stage II
TCGA-86-8055-01A	0.339726	1	high	male	79	Stage II
TCGA-86-8056-01A	0.380822	0	low	female	63	Stage III
TCGA-86-8073-01A	2.0274	0	low	male	58	Stage I
TCGA-86-8075-01A	1.90137	1	high	female	66	Stage I
TCGA-86-8076-01A	2.72055	0	low	male	42	Stage I
TCGA-86-8278-01A	2.5863	0	low	female	63	Stage II
TCGA-86-8279-01A	2.6	0	low	male	46	Stage II
TCGA-86-8280-01A	1.92055	0	low	female	54	Stage II
TCGA-86-8358-01A	1.78904	0	high	male	44	Stage I
TCGA-86-8359-01A	1.21644	1	high	male	52	Stage III
TCGA-86-8585-01A	0.967123	0	high	male	57	Stage I
TCGA-86-8668-01A	1.1589	0	low	female	61	Stage I
TCGA-86-8669-01A	2.56986	0	low	male	64	Stage I
TCGA-86-8671-01A	2.29863	0	low	female	72	Stage II
TCGA-86-8673-01A	2.36164	0	high	male	61	Stage I
TCGA-86-8674-01A	2.20822	0	low	male	50	Stage II
TCGA-86-A456-01A	2.45479	0	low	female	78	Stage I
TCGA-86-A4D0-01A	0.317808	1	high	male	48	Stage II
TCGA-86-A4JF-01A	2.01918	1	high	male	56	Stage II
TCGA-86-A4P7-01A	1.13699	0	low	female	63	Stage I
TCGA-86-A4P8-01A	2.20548	0	low	female	59	Stage III
TCGA-91-6828-01A	0.884932	0	low	male	70	Stage I
TCGA-91-6829-01A	3.44658	1	low	male	78	Stage I
TCGA-91-6830-01A	0.164384	0	high	female	65	Stage II
TCGA-91-6831-01A	0.849315	0	high	male	66	Stage I
TCGA-91-6835-01A	0.216438	0	low	female	81	Stage I
TCGA-91-6836-01A	1.14247	0	high	female	52	Stage I
TCGA-91-6840-01A	1.01918	0	low	female	59	Stage I
TCGA-91-6847-01A	2.30685	0	high	female	62	Stage I
TCGA-91-6848-01A	0.613699	0	high	male	59	Stage III
TCGA-91-6849-01A	0.0958904	0	low	female	75	Stage III
TCGA-91-7771-01A	1.34795	0	low	male	62	Stage II
TCGA-91-8496-01A	1.38356	0	low	female	63	Stage I
TCGA-91-8497-01A	1.18904	1	low	female	75	Stage I
TCGA-91-8499-01A	0.0986301	0	high	female	76	Stage I
TCGA-91-A4BC-01A	0.120548	0	low	male	59	Stage II
TCGA-91-A4BD-01A	1.65205	0	low	male	78	Stage II
TCGA-93-7347-01A	1.87123	0	low	female	76	Stage I
TCGA-93-7348-01A	1.45479	0	low	female	75	Stage I
TCGA-93-8067-01A	0.509589	0	high	male	77	Stage I
TCGA-93-A4JN-01A	1.96712	0	high	male	71	Stage IV
TCGA-93-A4JO-01A	0.090411	1	low	male	70	Stage I
TCGA-93-A4JP-01A	1.58356	0	low	male	64	Stage IV
TCGA-93-A4JQ-01A	1.4411	0	high	male	49	Stage I
TCGA-95-7039-01A	3.48493	0	high	female	54	Stage II
TCGA-95-7043-01A	1.37808	1	high	female	63	Stage I
TCGA-95-7562-01A	0.238356	1	high	male	71	Stage II
TCGA-95-7567-01A	1.55616	0	low	male	61	Stage II
TCGA-95-7944-01A	1.03288	0	high	male	71	Stage I
TCGA-95-7947-01A	1.30685	0	high	male	67	Stage I
TCGA-95-7948-01A	1.30411	0	low	female	42	Stage I
TCGA-95-8039-01A	2.27397	0	high	male	72	Stage I
TCGA-95-8494-01A	0.230137	0	high	male	67	Stage II
TCGA-95-A4VK-01A	1.78356	0	high	female	74	Stage III
TCGA-95-A4VN-01A	1.51507	0	low	female	62	Stage II
TCGA-95-A4VP-01A	1.65753	0	high	female	66	Stage III
TCGA-97-7546-01A	3.52055	0	low	female	76	Stage I
TCGA-97-7547-01A	5.38356	0	low	female	67	Stage I
TCGA-97-7552-01A	5.29315	0	low	male	70	Stage I
TCGA-97-7553-01A	5.12329	0	low	female	58	Stage I
TCGA-97-7554-01A	2.12329	0	low	female	83	Stage III
TCGA-97-7937-01A	1.54521	0	high	male	65	Stage I
TCGA-97-7941-01A	1.32603	0	low	female	72	Stage I
TCGA-97-8171-01A	1.55616	0	low	male	81	Stage IV
TCGA-97-8172-01A	1.49315	0	low	female	75	Stage I
TCGA-97-8174-01A	0.449315	1	low	male	67	Stage II
TCGA-97-8175-01A	1.50959	0	high	female	55	Stage I
TCGA-97-8176-01A	1.28219	1	high	male	63	Stage III
TCGA-97-8177-01A	1.36712	0	low	female	59	Stage I
TCGA-97-8179-01A	1.19178	0	high	male	72	Stage I
TCGA-97-8547-01A	1.8	0	low	female	78	Stage III
TCGA-97-8552-01A	1.71507	0	low	female	55	Stage I
TCGA-97-A4LX-01A	1.68219	0	low	male	81	Stage I
TCGA-97-A4M0-01A	1.7863	0	low	female	60	Stage I
TCGA-97-A4M1-01A	1.64658	0	low	female	52	Stage I
TCGA-97-A4M2-01A	1.70959	0	low	male	66	Stage I
TCGA-97-A4M3-01A	1.47945	0	high	female	69	Stage I
TCGA-97-A4M5-01A	1.73699	0	high	male	83	Stage I
TCGA-97-A4M6-01A	1.55616	0	high	female	45	Stage I
TCGA-97-A4M7-01A	1.72329	0	low	male	74	Stage I
TCGA-99-7458-01A	2.04658	0	low	female	74	Stage III
TCGA-99-8025-01A	2.90411	0	high	female	72	Stage III
TCGA-99-8028-01A	3.06301	0	low	female	50	Stage I
TCGA-99-8032-01A	0.120548	0	low	male	61	Stage I
TCGA-99-8033-01A	1.79726	1	high	female	74	Stage IV
TCGA-99-AA5R-01A	1.80274	0	low	female	70	Stage I
TCGA-J2-8192-01A	2.02466	0	high	female	65	Stage II
TCGA-J2-8194-01A	1.98356	0	low	female	69	Stage II
TCGA-J2-A4AD-01A	1.50685	1	high	female	61	Stage I
TCGA-J2-A4AE-01A	2.95616	0	low	female	77	Stage I
TCGA-J2-A4AG-01A	2.70685	0	high	female	66	Stage I
TCGA-L4-A4E5-01A	1.58356	0	high	female	48	Stage I
TCGA-L4-A4E6-01A	1.19178	0	low	male	67	Stage I
TCGA-L9-A443-01A	0.528767	1	high	female	63	Stage I
TCGA-L9-A444-01A	0.841096	0	low	female	60	Stage I
TCGA-L9-A50W-01A	1.21096	1	low	male	75	Stage II
TCGA-L9-A5IP-01A	0.158904	1	high	female	40	Stage IV
TCGA-L9-A743-01A	1.81918	0	low	male	56	Stage II
TCGA-L9-A7SV-01A	1.54795	0	low	male	69	Stage II
TCGA-L9-A8F4-01A	1.30411	0	low	female	64	Stage I
TCGA-MN-A4N1-01A	2.26575	0	high	male	60	Stage II
TCGA-MN-A4N4-01A	3.21918	0	low	male	57	Stage I
TCGA-MN-A4N5-01A	0.230137	0	high	male	63	Stage I
TCGA-MP-A4SV-01A	7.17808	1	high	male	67	Stage I
TCGA-MP-A4SW-01A	4.87123	1	low	male	53	Stage II
TCGA-MP-A4SY-01A	4.11233	1	high	male	61	Stage II
TCGA-MP-A4T4-01A	7.16986	1	low	female	68	Stage II
TCGA-MP-A4T6-01A	4.90411	1	low	female	76	Stage III
TCGA-MP-A4T7-01A	0.457534	1	high	female	75	Stage IV
TCGA-MP-A4T8-01A	0.441096	1	high	male	68	Stage III
TCGA-MP-A4T9-01A	3.46575	1	high	female	54	Stage III
TCGA-MP-A4TA-01A	2.60274	1	high	female	75	Stage I
TCGA-MP-A4TC-01A	0.20274	1	high	male	77	Stage III
TCGA-MP-A4TD-01A	0.841096	1	low	male	71	Stage III
TCGA-MP-A4TE-01A	2.45479	1	high	male	56	Stage II
TCGA-MP-A4TF-01A	0.920548	1	high	female	58	Stage II
TCGA-MP-A4TH-01A	2.03014	0	low	female	70	Stage I
TCGA-MP-A4TI-01A	1.17534	1	high	male	72	Stage II
TCGA-MP-A4TJ-01A	0.928767	1	low	female	62	Stage I
TCGA-MP-A4TK-01A	1.59452	1	high	female	56	Stage II
TCGA-MP-A5C7-01A	6.1589	0	low	female	76	Stage I
TCGA-NJ-A4YF-01A	5.92055	0	low	female	50	Stage I
TCGA-NJ-A4YG-01A	6.19452	0	low	male	65	Stage I
TCGA-NJ-A4YP-01A	0.136986	0	high	male	52	Stage I
TCGA-NJ-A4YQ-01A	3.92329	0	low	female	69	Stage I
TCGA-NJ-A55R-01A	1.65205	0	high	male	67	Stage I
TCGA-NJ-A7XG-01A	1.69041	0	low	male	49	Stage III
TCGA-O1-A52J-01A	4.92603	1	low	female	74	Stage I
TCGA-S2-AA1A-01A	1.40548	0	low	female	68	Stage I
