# Supplementary material for: Identification of a m6A-related ferroptosis signature as a potential predictive biomarker for lung adenocarcinoma
Source: BMC Pulm Med. 2023 Apr 18;23:128. doi: 10.1186/s12890-023-02410-x (PMC10111681; doi:10.1186/s12890-023-02410-x)
Supplement: Supplementary file 7 — Additional file 7: Supplementary Table 5. The raw data used to generate Figure 5A,C,E,G. [file 12890_2023_2410_MOESM7_ESM.xlsx]

## Sheet: GSE72094
SUPPORTING INFORMATION
Supplementary Table 5: The raw data used to generate Figure 5A,C,E,G
	EIF2S1	ACSL3	HERPUD1	NCOA4	SLC2A1	CISD1	futime	fustat	RiskScore	RiskMedian
GSM1854798	9.01488	8.89783	11.9345	7.87518	7.93243	10.601	41.6	0	0.464044	RiskLow
GSM1854799	10.4327	9.48045	12.1926	7.74184	10.8113	10.6348	35.2	0	0.525593	RiskHigh
GSM1854800	10.5478	8.33622	11.1127	8.39649	10.7826	10.2716	34.2	0	0.501525	RiskHigh
GSM1854801	9.53086	9.08385	11.0981	8.21948	8.04969	10.7369	29.8	0	0.490815	RiskHigh
GSM1854802	10.0424	9.25702	11.1666	8.95237	9.91409	11.4894	30.7	1	0.532922	RiskHigh
GSM1854803	9.57529	9.12024	11.1962	9.4894	9.70905	9.97937	32	0	0.459625	RiskLow
GSM1854804	9.60884	9.01272	11.1746	9.17313	9.89706	10.4547	32.3	0	0.479984	RiskHigh
GSM1854805	9.41684	9.61224	11.5408	8.35928	10.7064	10.6987	27.8	0	0.503642	RiskHigh
GSM1854806	9.56539	9.10855	11.6368	8.75333	8.61861	9.74388	29.7	0	0.44895	RiskLow
GSM1854807	9.47585	9.51928	11.8082	8.77384	10.3398	9.81654	17.5	1	0.463478	RiskLow
GSM1854808	9.64005	9.29412	11.7541	9.03681	7.88148	10.23	34.5	0	0.461387	RiskLow
GSM1854809	9.76247	8.86386	11.6491	8.58073	7.89617	10.0334	1.4	0	0.457565	RiskLow
GSM1854810	9.67095	9.0935	11.5217	8.93932	9.04489	10.4697	30.8	0	0.477433	RiskLow
GSM1854811	9.79622	9.52859	11.5897	8.47865	9.14281	9.94003	35.1	0	0.475235	RiskLow
GSM1854813	8.98366	9.03423	12.135	7.84928	7.7044	9.61855	27.5	0	0.428929	RiskLow
GSM1854814	9.54169	9.20177	10.8592	8.29211	9.24198	10.0195	28.5	0	0.477339	RiskLow
GSM1854815	9.81541	9.03018	12.2372	8.7949	10.3075	10.1295	27.3	0	0.469206	RiskLow
GSM1854816	9.84675	8.9667	11.4807	8.69706	7.90662	10.2121	13.7	0	0.468022	RiskLow
GSM1854817	9.22876	10.0325	10.9676	7.78741	6.66111	9.29677	9.9	0	0.448958	RiskLow
GSM1854818	9.93792	8.36293	12.1127	8.64096	7.96964	10.0814	19.4	0	0.449699	RiskLow
GSM1854821	9.11311	9.62528	12.275	8.64253	8.59602	10.8998	42	0	0.479142	RiskLow
GSM1854822	9.06657	10.2862	10.8373	8.82122	7.29265	10.4804	46.7	0	0.481618	RiskHigh
GSM1854823	9.17816	8.30803	11.3156	8.30787	9.59155	10.5584	26.6	0	0.468207	RiskLow
GSM1854825	9.58689	9.12344	11.7599	8.24534	8.11241	9.89076	44.3	0	0.456639	RiskLow
GSM1854826	9.29746	8.87204	11.767	8.85633	6.48312	9.57267	49.6	0	0.417611	RiskLow
GSM1854827	10.0528	8.96293	10.5317	8.82807	10.13	10.2672	19.3	0	0.496938	RiskHigh
GSM1854828	9.644	8.60509	11.5705	8.59829	9.10314	10.3272	39.5	0	0.467788	RiskLow
GSM1854829	9.74922	8.23724	11.0128	8.25462	10.0079	10.8415	38.4	0	0.497539	RiskHigh
GSM1854830	9.61255	9.02482	10.8018	8.49258	8.00739	10.0242	44.1	0	0.467574	RiskLow
GSM1854831	10.2397	9.87561	10.6262	8.60335	10.9184	10.2221	10.5	1	0.521339	RiskHigh
GSM1854832	8.99498	8.92046	12.1069	8.60026	6.50597	10.8357	37	0	0.452941	RiskLow
GSM1854833	9.65971	9.29583	11.762	8.79363	8.54532	9.60887	49.8	0	0.447502	RiskLow
GSM1854834	9.62143	8.47618	11.5892	8.29281	9.4382	9.99084	34.1	0	0.459108	RiskLow
GSM1854835	9.13583	9.21308	11.3809	8.24842	9.01202	10.3496	37.8	0	0.471706	RiskLow
GSM1854836	9.93369	8.54609	12.0835	8.91684	8.51803	10.4631	16.9	1	0.46563	RiskLow
GSM1854837	9.75276	9.70768	11.5515	8.78801	10.2793	9.56993	1.5	1	0.467655	RiskLow
GSM1854838	9.35161	9.75653	11.3897	8.57691	10.9837	10.5007	41	1	0.498319	RiskHigh
GSM1854839	9.25768	9.43767	11.7465	8.84102	6.45942	9.75215	30.6	0	0.432325	RiskLow
GSM1854840	9.48967	9.11022	12.2185	8.4694	6.97323	9.8278	16.3	1	0.437365	RiskLow
GSM1854841	10.214	10.5021	11.7102	7.76246	9.6876	10.8233	24.3	0	0.542258	RiskHigh
GSM1854842	9.72081	9.29394	11.7709	9.89278	9.2743	10.3507	36	1	0.464757	RiskLow
GSM1854843	9.5739	9.31001	12.09	8.67613	7.0374	9.72948	37.6	0	0.438775	RiskLow
GSM1854844	9.29022	9.56617	11.6946	8.14917	7.39674	10.272	6.4	1	0.467254	RiskLow
GSM1854846	9.52762	9.93294	11.7941	8.80953	8.17869	10.1565	27.8	0	0.470615	RiskLow
GSM1854847	9.75528	9.34454	12.5529	9.70811	8.02443	10.0029	23.6	0	0.440859	RiskLow
GSM1854848	9.89084	9.38085	11.5361	9.59634	8.07652	9.76168	41.3	0	0.450048	RiskLow
GSM1854849	9.34393	9.15404	12.1683	8.21411	9.81922	10.4143	48.8	0	0.474126	RiskLow
GSM1854850	9.37792	9.79996	11.312	7.97253	7.24774	9.36608	56.2	0	0.448337	RiskLow
GSM1854851	9.75156	9.22604	11.4342	8.38412	8.6087	9.93326	65	0	0.468793	RiskLow
GSM1854852	9.43978	9.41835	12.0045	7.82067	6.4533	10.0371	52.3	0	0.455731	RiskLow
GSM1854853	10.04	8.92129	12.5883	7.8588	8.29381	10.4451	9.2	0	0.479762	RiskHigh
GSM1854854	9.25285	8.92345	11.3929	8.98467	6.22787	9.71005	50.2	0	0.423274	RiskLow
GSM1854855	9.24469	8.52485	12.0089	7.90911	10.1868	10.5726	10.2	1	0.474232	RiskLow
GSM1854856	9.75448	8.42102	11.799	9.11276	10.1975	9.9545	30.2	1	0.452198	RiskLow
GSM1854857	9.77755	9.1571	11.9473	8.46866	8.11447	10.0093	46.3	0	0.461157	RiskLow
GSM1854859	9.74427	8.88011	11.9992	9.21254	7.30533	10.9762	27.1	1	0.474237	RiskLow
GSM1854860	9.37613	9.15707	11.9558	7.94778	10.6119	10.2575	14.5	1	0.479865	RiskHigh
GSM1854861	9.54252	9.20546	11.8137	7.84865	9.07597	10.2122	2.4	1	0.477463	RiskLow
GSM1854862	9.62227	8.92936	12.2731	8.39779	8.03394	10.4058	53.2	0	0.463577	RiskLow
GSM1854863	9.5016	8.87435	10.8872	8.07931	7.51916	10.2504	49.6	0	0.471254	RiskLow
GSM1854864	9.68383	8.86543	11.6186	9.19446	7.81177	10.3051	13.3	1	0.457187	RiskLow
GSM1854865	9.74334	8.88449	11.8922	7.57359	8.62135	10.8565	54.1	0	0.49895	RiskHigh
GSM1854866	9.22555	8.82521	11.763	8.80126	9.18969	10.5391	41.3	0	0.463845	RiskLow
GSM1854867	9.52108	9.93759	11.7501	9.19608	7.69584	10.4163	49.4	0	0.472377	RiskLow
GSM1854868	10.3168	8.45122	10.9491	7.99187	11.1149	10.9697	14.3	1	0.529965	RiskHigh
GSM1854869	9.49293	9.72326	11.7986	9.30451	6.6563	10.0625	25.7	0	0.448354	RiskLow
GSM1854870	9.4241	9.24504	10.6972	8.48929	8.84089	9.61919	37	0	0.458695	RiskLow
GSM1854871	9.06457	9.17514	11.2835	7.92731	8.42396	9.64945	37.3	0	0.447258	RiskLow
GSM1854872	9.47776	7.84673	11.3565	8.85665	9.72662	9.77488	28.1	0	0.43518	RiskLow
GSM1854873	10.0704	9.01592	11.1924	8.95323	9.64313	10.9898	36.2	0	0.510866	RiskHigh
GSM1854874	9.48063	8.78539	11.6955	9.10532	8.19535	9.91361	29	1	0.439847	RiskLow
GSM1854875	9.51827	8.57052	12.1812	8.69455	7.3736	10.3235	35.4	0	0.445918	RiskLow
GSM1854876	9.99256	9.07084	10.8472	8.80208	9.6777	11.6807	30.2	0	0.539238	RiskHigh
GSM1854877	9.78795	8.57314	12.5338	7.69487	9.13775	10.3075	25.9	0	0.470397	RiskLow
GSM1854879	10.2105	8.42467	11.618	8.85233	9.78571	10.9533	32.5	0	0.500552	RiskHigh
GSM1854880	9.99923	9.36701	12.1698	8.83353	9.45715	10.4386	28.4	0	0.485368	RiskHigh
GSM1854881	10.0315	9.83072	12.2318	9.42569	9.31264	10.4372	24.4	1	0.485031	RiskHigh
GSM1854882	9.97444	8.80558	11.8878	8.25722	9.40799	10.4529	18.6	0	0.485956	RiskHigh
GSM1854883	9.93985	8.29149	10.8289	8.8208	9.82259	11.4922	35.8	1	0.519445	RiskHigh
GSM1854884	9.7838	8.69028	12.2597	8.54579	9.75827	10.6865	10.9	1	0.481342	RiskHigh
GSM1854885	9.76128	8.60444	11.796	8.82285	8.62164	10.7188	17.6	1	0.475949	RiskLow
GSM1854886	10.2271	9.37551	11.3264	8.54764	11.8818	10.0915	13.8	1	0.506428	RiskHigh
GSM1854887	10.0403	9.44709	11.7978	8.91632	9.7822	10.6308	13.5	0	0.49935	RiskHigh
GSM1854888	9.87947	9.19256	11.9077	9.11963	8.28903	10.4599	28	0	0.473077	RiskLow
GSM1854889	9.75369	8.7631	11.7174	8.32763	8.56621	11.0366	12.8	1	0.495788	RiskHigh
GSM1854890	9.60122	9.09911	12.0448	8.35511	9.07519	10.5761	37.1	0	0.480674	RiskHigh
GSM1854891	9.88899	8.44109	11.2923	8.34051	10.5034	10.9661	14.7	1	0.507205	RiskHigh
GSM1854892	9.94848	9.40254	10.8887	7.92809	9.47344	10.8155	8.1	1	0.523328	RiskHigh
GSM1854895	9.55225	8.5354	12.2347	8.75995	11.3475	10.4708	10.4	1	0.472309	RiskLow
GSM1854896	9.82917	9.38055	11.2035	9.4223	8.70285	9.68456	34.8	1	0.455372	RiskLow
GSM1854897	10.07	8.38052	11.8235	8.65384	10.0114	9.81897	11.6	1	0.459171	RiskLow
GSM1854899	9.77917	8.97523	11.417	8.61312	9.62627	10.4551	4.4	1	0.486202	RiskHigh
GSM1854900	9.67991	8.88003	11.3902	9.5874	7.18656	10.0441	30.2	0	0.442761	RiskLow
GSM1854903	9.61466	9.17675	11.4059	8.84278	11.345	11.0504	18.6	1	0.512624	RiskHigh
GSM1854904	9.65828	9.06253	12.5634	8.6848	8.4945	10.179	35.4	0	0.454769	RiskLow
GSM1854906	9.73906	8.77111	11.3833	8.95216	9.63172	10.0502	38.2	0	0.464366	RiskLow
GSM1854907	9.86907	8.57526	11.4519	8.65062	8.22266	10.1355	35.7	0	0.462213	RiskLow
GSM1854908	9.75755	8.7122	11.5222	8.42162	8.81081	10.5261	38	0	0.480224	RiskHigh
GSM1854909	9.47232	9.29774	11.3122	8.29974	10.3292	9.73835	29.6	0	0.468511	RiskLow
GSM1854910	9.91533	9.01323	11.9556	8.5806	8.37704	9.9714	38.2	0	0.460997	RiskLow
GSM1854911	8.93186	9.84401	11.2763	8.49452	9.44832	10.0989	33.3	1	0.469154	RiskLow
GSM1854913	9.66564	8.59577	12.1645	8.46749	8.70156	10.4944	22.5	0	0.466346	RiskLow
GSM1854915	9.60908	9.0647	11.7938	8.90156	10.3646	10.4408	4.7	0	0.479233	RiskLow
GSM1854916	9.77349	9.71327	11.2518	8.40765	9.28482	10.6418	38.4	0	0.507054	RiskHigh
GSM1854917	9.24562	8.70182	11.6611	9.52681	6.35667	10.2242	41.3	0	0.427881	RiskLow
GSM1854918	9.09287	8.76397	11.1486	9.09633	8.30658	9.73755	38.5	0	0.430763	RiskLow
GSM1854919	9.39114	8.72445	10.9174	8.84306	7.86549	10.1873	32.7	0	0.456133	RiskLow
GSM1854920	9.26762	8.89077	10.7219	8.57389	7.55613	9.79538	31.7	0	0.446261	RiskLow
GSM1854921	9.73082	9.04133	10.4545	8.50134	10.1134	10.1414	1.7	1	0.490627	RiskHigh
GSM1854922	9.48427	8.99911	12.2862	9.24012	7.77747	10.101	38.3	0	0.439019	RiskLow
GSM1854923	9.17005	8.86288	11.3459	9.03725	7.91629	9.97606	44.2	0	0.438671	RiskLow
GSM1854924	9.69864	8.46833	11.9315	9.63791	7.87402	10.0784	4.1	0	0.434655	RiskLow
GSM1854925	9.63918	8.97198	11.7337	8.95062	8.00656	10.6345	8.9	0	0.471749	RiskLow
GSM1854926	9.25812	8.84352	11.3708	8.85856	8.12149	10.5191	8.7	0	0.462042	RiskLow
GSM1854927	9.81008	8.75125	11.5701	8.96126	9.72992	10.3889	2.5	1	0.475613	RiskLow
GSM1854928	9.46904	8.54341	11.9771	8.92722	9.88465	9.66718	41.3	0	0.435724	RiskLow
GSM1854929	9.63847	8.9761	12.0692	8.10924	8.95956	10.2394	22.8	0	0.470236	RiskLow
GSM1854930	9.5255	8.67677	11.8606	9.31188	8.71657	10.2372	30.9	0	0.448688	RiskLow
GSM1854931	9.53706	8.69515	11.6965	9.30152	7.17082	10.3214	31.9	0	0.445383	RiskLow
GSM1854932	9.50258	8.5762	11.6744	8.88709	8.85274	10.266	26.7	0	0.455527	RiskLow
GSM1854933	9.45591	9.57263	10.7037	8.69129	9.12076	10.7619	27.3	0	0.502687	RiskHigh
GSM1854934	9.46691	8.87943	11.9721	8.48001	8.15628	10.5176	28.3	0	0.465768	RiskLow
GSM1854935	9.549	8.82583	11.3342	8.70591	9.93649	10.5084	17.1	1	0.481306	RiskHigh
GSM1854936	9.09496	9.63175	11.2905	8.44547	6.43368	9.98224	32.1	0	0.449151	RiskLow
GSM1854937	9.59022	9.183	11.6686	9.58139	9.89171	10.0749	32.4	0	0.45876	RiskLow
GSM1854938	10.2484	9.3539	10.2646	9.13507	10.5479	10.9917	2.6	0	0.534581	RiskHigh
GSM1854940	9.76204	9.15267	11.4208	8.98623	10.0312	10.3463	31.6	0	0.482708	RiskHigh
GSM1854941	9.49947	8.93741	10.9933	8.48565	9.10083	10.1154	23	0	0.470449	RiskLow
GSM1854942	10.0625	8.95917	11.6051	8.59313	10.0397	10.1452	17.6	0	0.48301	RiskHigh
GSM1854944	9.4871	8.68438	11.717	8.67927	8.7437	9.95818	38.9	0	0.447921	RiskLow
GSM1854945	9.82634	9.04234	11.314	8.52559	10.8241	10.2865	66.1	0	0.491831	RiskHigh
GSM1854947	9.51629	9.64393	11.3355	8.74212	10.3473	10.6426	9.4	1	0.500418	RiskHigh
GSM1854948	9.54886	9.9422	11.6544	9.14444	7.30649	10.278	10.3	1	0.467986	RiskLow
GSM1854950	9.50382	9.38259	11.6381	9.31934	8.10543	10.0567	29.1	0	0.452685	RiskLow
GSM1854951	9.61073	9.22167	12.1693	8.4085	8.48596	10.0258	2.7	1	0.458863	RiskLow
GSM1854952	9.16519	9.42603	12.1031	8.54209	7.15234	10.0455	36.9	0	0.443226	RiskLow
GSM1854953	9.47177	9.44115	12.1932	8.26542	6.75297	9.68589	59.3	0	0.439106	RiskLow
GSM1854954	10.1582	9.16176	10.8865	7.88502	11.7553	10.5378	33.2	0	0.528718	RiskHigh
GSM1854955	9.74939	9.2749	11.5817	8.27754	8.04752	10.4752	25.3	0	0.48434	RiskHigh
GSM1854956	10.0793	8.77362	10.5817	8.45231	10.2526	9.76507	15.3	1	0.482171	RiskHigh
GSM1854957	9.46087	8.8614	11.3516	9.27457	7.93879	10.2935	9.4	1	0.45391	RiskLow
GSM1854958	9.5984	8.83476	11.5677	9.03945	8.51717	9.93582	30.7	0	0.448487	RiskLow
GSM1854960	8.7886	9.02234	11.1601	9.26701	8.67973	10.7763	31.6	0	0.462457	RiskLow
GSM1854961	9.55305	8.74758	10.4125	8.58459	9.809	10.7781	3.8	1	0.500607	RiskHigh
GSM1854962	9.63211	9.4741	11.885	8.87307	7.87828	10.0986	26.9	0	0.460183	RiskLow
GSM1854963	10.0332	9.34183	11.7162	9.25532	11.7301	10.768	1.2	1	0.509919	RiskHigh
GSM1854964	9.80458	10.0024	11.4599	9.07911	11.8473	9.92716	21.4	0	0.492329	RiskHigh
GSM1854965	9.26891	9.3862	11.5404	8.17132	11.0718	10.8139	22.7	1	0.504453	RiskHigh
GSM1854967	9.5591	9.15757	10.7848	8.51335	10.6376	10.1439	30.8	0	0.487331	RiskHigh
GSM1854969	9.75582	9.16797	11.1181	8.50055	9.09931	11.3422	11.9	0	0.520687	RiskHigh
GSM1854970	9.47941	8.83272	11.2328	8.79077	8.67375	9.77205	13.1	0	0.447674	RiskLow
GSM1854971	9.49195	9.46612	12.4694	8.96329	9.11744	10.3225	16.3	0	0.463311	RiskLow
GSM1854972	9.42815	9.49039	11.3358	8.67956	7.34577	10.3207	30.6	0	0.468486	RiskLow
GSM1854973	9.99636	8.63814	11.6954	8.27886	10.8957	10.7149	30.4	0	0.503004	RiskHigh
GSM1854974	9.13275	8.73189	11.3847	8.86249	8.78071	10.2102	28	0	0.450094	RiskLow
GSM1854975	11.0058	10.3568	11.3298	8.38617	8.76063	10.5791	30.4	0	0.543059	RiskHigh
GSM1854977	9.2975	8.64629	11.9639	8.64954	8.66347	10.2955	23.1	0	0.451012	RiskLow
GSM1854979	9.50198	9.20787	11.7063	8.74648	9.1062	10.2372	25	0	0.467762	RiskLow
GSM1854980	9.53277	9.21618	11.6151	8.00789	8.05432	10.4595	25	0	0.480317	RiskHigh
GSM1854981	9.5264	9.13795	10.7853	8.44536	9.6392	10.0284	19.7	1	0.47743	RiskLow
GSM1854983	9.44726	8.98072	11.4984	8.1404	9.87209	10.4538	3.9	1	0.484107	RiskHigh
GSM1854985	9.50886	9.30211	11.4749	8.37301	7.86245	9.93166	22.9	0	0.459305	RiskLow
GSM1854986	10.1344	9.3688	12.0199	8.00676	9.63547	10.3437	19.2	0	0.498433	RiskHigh
GSM1854987	9.85418	8.92652	12.0521	8.56829	8.06299	9.92254	31.2	0	0.453626	RiskLow
GSM1854988	9.48507	9.36525	11.8766	9.0602	10.1919	10.0086	26.2	0	0.462553	RiskLow
GSM1854989	9.37708	9.58399	11.3481	8.75102	7.65373	10.0328	32.1	0	0.45972	RiskLow
GSM1854990	9.07625	9.2234	11.566	9.06775	6.9889	10.4696	27.7	0	0.450828	RiskLow
GSM1854992	9.2547	8.8369	11.4131	7.57359	10.9653	10.914	18.5	0	0.506575	RiskHigh
GSM1854994	9.45792	8.98783	12.1134	8.28255	7.60175	9.87362	30.2	0	0.44315	RiskLow
GSM1854995	10.3895	9.71461	11.7875	8.00445	11.1706	10.7089	16.5	1	0.534367	RiskHigh
GSM1854996	10.0392	8.83829	11.6327	8.30093	8.862	10.1585	21.7	1	0.477453	RiskLow
GSM1854997	9.47399	9.38236	11.5865	8.6511	8.23663	10.216	20	1	0.466829	RiskLow
GSM1854998	9.7994	9.02013	12.1836	8.6783	8.77327	10.9479	28.4	1	0.489715	RiskHigh
GSM1854999	9.43058	9.03932	11.2974	8.42378	8.86962	10.5558	29.9	0	0.481273	RiskHigh
GSM1855000	9.9892	8.84015	10.142	7.82735	10.906	10.3209	26.9	0	0.516232	RiskHigh
GSM1855001	9.66825	9.08674	11.489	7.93904	11.2522	10.932	16.2	1	0.518039	RiskHigh
GSM1855003	9.32074	8.68537	11.9396	8.42479	7.39616	10.4075	28.3	0	0.451879	RiskLow
GSM1855004	9.56393	8.95015	12.3349	9.04881	8.66573	10.7498	34.3	0	0.469027	RiskLow
GSM1855005	9.65475	8.56998	12.069	8.98784	9.86325	10.3606	32.6	0	0.462435	RiskLow
GSM1855006	10.0304	9.52449	11.5372	8.82102	9.37712	10.6622	32.9	0	0.503304	RiskHigh
GSM1855007	8.99474	8.87745	11.0484	8.35808	8.13008	11.1451	37.7	0	0.487042	RiskHigh
GSM1855008	9.38854	8.98986	10.7517	9.79124	10.7818	10.3025	27.4	0	0.47121	RiskLow
GSM1855009	9.62647	8.90843	10.7512	8.05713	7.90327	10.844	25.2	0	0.499098	RiskHigh
GSM1855010	9.68668	8.59204	12.058	9.01803	8.49535	10.4353	22.7	0	0.458138	RiskLow
GSM1855011	9.65596	8.71631	11.1235	8.42079	8.62816	10.8047	33.7	0	0.490725	RiskHigh
GSM1855012	10.0415	8.16655	11.5359	8.4654	10.0861	10.7791	36	0	0.493489	RiskHigh
GSM1855014	9.48563	8.48866	12.1658	8.52655	9.49069	10.9087	37.3	1	0.477813	RiskLow
GSM1855015	9.19047	9.22022	10.9032	8.48087	8.21183	10.4662	28.9	0	0.475264	RiskLow
GSM1855016	9.79408	8.68976	12.0886	8.4524	11.48	10.1649	33.1	0	0.476785	RiskLow
GSM1855018	11.2195	8.48051	11.2423	8.63004	9.38685	10.8302	29.3	0	0.52754	RiskHigh
GSM1855019	9.8518	8.707	11.7866	8.65499	8.68395	10.7098	11.9	1	0.482134	RiskHigh
GSM1855020	10.4866	9.07949	10.7325	8.91718	10.1591	10.4037	39.6	0	0.511213	RiskHigh
GSM1855021	9.64571	8.75645	11.6376	8.56423	9.65474	10.7243	29.7	0	0.486565	RiskHigh
GSM1855022	9.90774	9.58817	11.7457	8.44765	11.0795	10.6405	27.7	0	0.512345	RiskHigh
GSM1855023	9.56033	9.3297	10.9567	7.58091	9.50184	10.103	39.1	0	0.491799	RiskHigh
GSM1855024	9.62478	9.10983	12.2149	7.98132	8.23855	10.2692	33.5	0	0.468912	RiskLow
GSM1855026	9.95969	8.64862	12.1248	8.31631	9.12328	11.2133	34.6	0	0.503704	RiskHigh
GSM1855027	9.39675	9.60473	11.8236	7.64912	8.81441	10.1765	27.9	1	0.480014	RiskHigh
GSM1855028	9.90417	9.03955	10.5143	7.73393	8.54439	10.7493	30.4	0	0.515375	RiskHigh
GSM1855029	10.5408	9.5243	10.7573	7.63805	11.3513	11.2438	26	1	0.570508	RiskHigh
GSM1855031	9.50169	8.56191	11.4051	8.01422	8.7106	10.7132	34.4	0	0.48338	RiskHigh
GSM1855032	9.12301	8.69847	11.6754	7.91715	9.35847	10.7577	27.3	0	0.479342	RiskLow
GSM1855033	9.34516	9.35725	10.5317	6.38873	9.49897	10.368	33.7	0	0.51524	RiskHigh
GSM1855034	9.67423	8.8728	11.3134	8.08612	8.63126	10.4074	27	0	0.48223	RiskHigh
GSM1855035	9.29948	9.04895	12.1138	7.83834	9.17701	10.5313	35.8	0	0.476811	RiskLow
GSM1855036	9.43115	8.924	10.9295	8.48093	7.06885	9.99555	31.1	1	0.453709	RiskLow
GSM1855037	9.7987	9.59145	10.9144	7.34276	9.20461	10.4516	35.2	0	0.515668	RiskHigh
GSM1855038	9.96659	8.33151	11.5745	7.84053	9.62883	10.951	29	0	0.504753	RiskHigh
GSM1855039	9.87347	9.39052	11.659	8.46338	10.6618	10.8049	8.9	1	0.512223	RiskHigh
GSM1855040	9.4159	9.38184	11.2089	8.14515	9.04206	11.2173	26.9	0	0.514384	RiskHigh
GSM1855041	9.64921	9.33248	11.8217	8.67762	7.28591	10.5302	12.4	0	0.472661	RiskLow
GSM1855042	9.86699	8.78357	11.6112	8.28966	9.98439	10.2893	31.2	0	0.483386	RiskHigh
GSM1855043	9.57863	9.26028	11.1173	8.52279	8.57774	10.8007	34.3	0	0.496168	RiskHigh
GSM1855044	9.26326	8.91624	11.2573	8.43508	7.94967	9.90117	32.9	0	0.447934	RiskLow
GSM1855045	9.45648	8.75816	10.6795	8.32672	6.53803	9.94439	28.7	0	0.451621	RiskLow
GSM1855046	9.1612	9.47296	11.1327	8.09011	7.32859	10.2913	31.3	0	0.469906	RiskLow
GSM1855047	9.91155	9.42404	11.7281	8.09746	9.11455	10.8784	34	0	0.511133	RiskHigh
GSM1855048	9.44945	10.9233	9.45132	8.15623	8.05544	10.7298	21.7	1	0.538639	RiskHigh
GSM1855049	9.52086	9.20327	12.4308	8.04379	8.87066	10.8284	7.3	1	0.487127	RiskHigh
GSM1855050	9.73416	8.51794	11.1355	7.76856	10.6422	10.1829	23.3	0	0.4876	RiskHigh
GSM1855051	9.57326	9.34657	10.9131	7.83285	9.60165	10.0883	20.7	0	0.489893	RiskHigh
GSM1855052	9.64541	8.66553	11.8028	8.985	9.14355	10.4592	31.7	1	0.466132	RiskLow
GSM1855053	9.11046	8.84359	10.8741	7.93271	7.86408	9.70322	33.8	0	0.446223	RiskLow
GSM1855054	10.0095	9.13265	11.6359	7.85428	6.30053	9.87243	30	0	0.462767	RiskLow
GSM1855055	9.60714	9.18511	11.8584	8.23271	7.91865	10.1584	35.9	0	0.465167	RiskLow
GSM1855056	8.75316	8.86723	11.3869	7.77248	7.29357	10.1772	35.4	0	0.446492	RiskLow
GSM1855057	9.43548	8.9276	11.7695	8.12902	8.529	9.90282	2.5	0	0.453664	RiskLow
GSM1855059	9.93487	9.25605	11.6915	7.52417	8.16676	10.0403	19.6	0	0.48259	RiskHigh
GSM1855060	9.64922	9.22427	10.7332	7.45693	9.47475	10.3372	34.4	0	0.504166	RiskHigh
GSM1855061	9.9319	9.56623	11.4248	8.22124	8.12592	10.216	25.3	1	0.487908	RiskHigh
GSM1855062	9.91823	9.30118	10.7513	8.16522	10.1686	10.5422	20	1	0.514249	RiskHigh
GSM1855063	9.9617	9.64786	11.6575	8.2631	8.4861	10.0779	11.6	1	0.484186	RiskHigh
GSM1855064	9.39007	9.17654	11.3986	7.80956	9.64897	10.4467	32.7	0	0.489581	RiskHigh
GSM1855065	9.77764	9.02643	11.489	8.07645	9.73171	10.8441	24.1	0	0.506524	RiskHigh
GSM1855066	9.90512	9.70666	10.537	8.4199	10.1059	10.3154	33.2	0	0.511922	RiskHigh
GSM1855067	9.75896	9.54811	11.2513	8.30865	11.1234	10.3586	32.9	0	0.506	RiskHigh
GSM1855068	10.1263	9.2509	11.0817	8.40861	10.8575	10.6863	34.4	1	0.520688	RiskHigh
GSM1855069	9.70238	9.69017	11.9945	8.00328	8.16404	10.2874	10.2	0	0.482916	RiskHigh
GSM1855070	9.30064	9.20161	11.3495	7.77476	9.22445	10.3891	33.1	0	0.48437	RiskHigh
GSM1855071	9.33555	9.59298	10.9029	8.60986	10.1494	9.74483	19.9	0	0.470051	RiskLow
GSM1855072	9.79683	8.86185	12.2914	8.38249	8.5872	10.5608	22.6	0	0.475238	RiskLow
GSM1855073	9.24522	8.99871	10.7937	7.7392	8.17476	10.4021	34.7	0	0.480926	RiskHigh
GSM1855074	9.26183	10.0121	11.1929	7.95606	7.92875	10.4434	24.4	0	0.490859	RiskHigh
GSM1855075	9.43889	9.16205	11.2179	7.86549	9.40393	10.4094	29.9	0	0.489315	RiskHigh
GSM1855076	9.77101	8.60979	11.8495	7.97263	7.8902	10.1676	30.6	0	0.463225	RiskLow
GSM1855077	9.30442	9.50827	10.8386	7.57106	8.44806	10.1285	28.5	0	0.484655	RiskHigh
GSM1855078	10.2438	9.47987	11.4735	8.2501	10.3661	11.5197	29.4	0	0.550333	RiskHigh
GSM1855079	9.42114	8.92975	10.6995	8.02585	11.1057	10.4433	11.2	1	0.499824	RiskHigh
GSM1855080	9.24188	8.78087	12.1429	8.08575	9.34486	10.1257	22.4	0	0.454773	RiskLow
GSM1855081	9.64097	8.25746	11.3375	8.40522	9.54345	10.0604	25.9	0	0.460461	RiskLow
GSM1855082	9.24359	9.32233	11.9715	8.56167	8.17142	10.6877	19.8	0	0.472311	RiskLow
GSM1855083	9.602	9.27844	11.2444	8.40845	11.3125	10.7974	27.7	0	0.512389	RiskHigh
GSM1855084	9.54525	9.8215	11.169	8.5123	6.86034	9.84606	30.6	0	0.462035	RiskLow
GSM1855085	9.77061	9.40503	11.6226	8.38309	11.0594	10.868	32.4	0	0.515658	RiskHigh
GSM1855086	9.14387	9.47689	11.728	7.56563	10.0717	9.63658	29.4	0	0.462465	RiskLow
GSM1855087	9.12602	9.26992	11.8912	8.45422	8.31228	10.7955	31.3	0	0.475163	RiskLow
GSM1855088	8.73265	9.62988	11.4498	7.56242	7.20472	9.82486	15.6	0	0.447974	RiskLow
GSM1855089	9.2673	8.95759	11.056	8.02293	10.4152	10.5361	27.8	0	0.49157	RiskHigh
GSM1855091	9.8454	9.32568	11.8866	8.2641	10.6784	10.1275	31.2	1	0.487396	RiskHigh
GSM1855092	9.70701	8.87041	11.7897	8.05035	7.57956	10.709	24.4	0	0.482244	RiskHigh
GSM1855093	9.89615	9.07102	11.9788	8.70558	8.3823	10.3112	25.5	0	0.471222	RiskLow
GSM1855094	9.9722	8.58062	10.7191	7.54273	10.3774	9.8708	20.2	0	0.490108	RiskHigh
GSM1855095	10.3847	9.14299	11.0667	7.54697	10.2263	10.4479	19.3	0	0.524469	RiskHigh
GSM1855096	10.1386	8.86948	12.4441	8.01324	8.77536	10.3904	27.2	0	0.482039	RiskHigh
GSM1855097	9.64894	9.20978	11.497	8.24349	9.7536	10.8715	28.4	0	0.505224	RiskHigh
GSM1855098	8.94841	9.03325	11.4949	6.98784	7.59145	9.72339	25.3	0	0.448819	RiskLow
GSM1855099	9.59661	9.64068	11.9047	8.27404	7.9943	10.1476	30.6	1	0.471454	RiskLow
GSM1855100	9.69252	8.35293	11.5343	8.13842	8.89875	10.6045	28.9	0	0.479123	RiskLow
GSM1855101	10.0245	9.14618	11.0036	7.36019	10.872	10.1467	30.7	1	0.511891	RiskHigh
GSM1855102	9.75748	9.02992	12.1397	8.31105	8.43863	10.9472	20.2	0	0.491891	RiskHigh
GSM1855103	9.60024	9.19177	11.4221	7.5733	9.39113	10.818	18.9	0	0.50888	RiskHigh
GSM1855104	9.37609	10.0837	11.6727	7.2286	8.57178	8.60743	3.3	1	0.439719	RiskLow
GSM1855105	9.34588	8.45822	11.4938	8.00231	7.65929	10.7297	18.5	0	0.471459	RiskLow
GSM1855106	10.3164	8.68844	12.0797	8.14054	8.18447	10.7792	10.2	1	0.495994	RiskHigh
GSM1855107	10.0584	9.00825	11.7183	7.94491	9.04332	10.3824	30.2	0	0.492728	RiskHigh
GSM1855108	9.31203	9.50887	10.9508	6.64836	10.9219	11.1403	30.6	0	0.543166	RiskHigh
GSM1855109	10.6149	8.86958	11.2924	8.09751	10.6961	10.5949	23.1	1	0.524092	RiskHigh
GSM1855110	9.59337	9.28481	12.4051	8.09379	8.5733	10.4931	22.7	0	0.476939	RiskLow
GSM1855111	8.96564	9.0592	11.3416	6.8258	8.80098	9.73584	18	0	0.460704	RiskLow
GSM1855112	9.56827	9.26742	11.9465	7.73182	8.5312	10.3507	27.3	0	0.480646	RiskHigh
GSM1855113	9.63659	9.84962	10.8502	7.96756	5.85142	9.75609	25	0	0.466354	RiskLow
GSM1855114	9.96531	9.88524	11.3558	8.26071	10.3128	10.1353	23.6	0	0.503999	RiskHigh
GSM1855116	9.08115	9.34439	10.2604	6.08042	11.1213	9.57382	22.4	0	0.49753	RiskHigh
GSM1855117	9.81675	9.13061	10.9049	7.83601	11.3632	10.8718	15.7	0	0.529073	RiskHigh
GSM1855118	9.89754	9.20011	11.8436	7.74249	8.90185	11.6865	1.8	0	0.536275	RiskHigh
GSM1855119	9.96958	9.04483	11.116	8.52836	10.5479	11.0078	26	0	0.520611	RiskHigh
GSM1855120	9.97323	9.06379	12.2313	7.84452	10.6967	10.5437	7.2	1	0.501674	RiskHigh
GSM1855121	9.7903	8.83556	12.2124	8.35396	8.70398	10.841	9.8	1	0.486055	RiskHigh
GSM1855122	9.2214	8.88695	10.2644	6.91043	7.75582	10.424	25.2	0	0.493055	RiskHigh
GSM1855123	9.42472	8.46263	11.4557	7.8834	9.02664	10.7291	25.3	0	0.483147	RiskHigh
GSM1855124	9.40197	9.13608	11.8477	7.73003	8.66508	10.8974	36.3	0	0.494724	RiskHigh
GSM1855126	9.19345	8.70492	10.68	7.21731	10.2216	9.67732	19.2	0	0.46949	RiskLow
GSM1855127	9.05018	8.72179	11.7526	7.79625	9.10152	9.8947	18	0	0.44777	RiskLow
GSM1855128	8.73228	9.28257	11.6134	6.51129	10.1013	9.91613	30.2	0	0.472709	RiskLow
GSM1855129	9.44023	8.96069	12.0121	7.88924	8.70386	10.1376	20.9	0	0.463423	RiskLow
GSM1855131	9.52796	9.20383	11.546	7.03386	9.61354	10.1416	23.2	1	0.490756	RiskHigh
GSM1855132	9.76386	9.53505	11.8212	8.20814	10.7948	10.1179	28.6	0	0.490565	RiskHigh
GSM1855133	9.2691	9.12438	11.5978	7.85699	7.59021	10.1458	23.4	0	0.460927	RiskLow
GSM1855134	9.27217	9.22085	11.1647	8.1228	8.38539	10.1506	12.7	1	0.468998	RiskLow
GSM1855135	9.75044	9.30597	11.3928	8.19697	8.51524	10.5613	18	0	0.493604	RiskHigh
GSM1855137	9.51938	9.16163	11.719	7.15541	9.76949	9.74209	18.6	0	0.473714	RiskLow
GSM1855138	9.33448	9.41927	11.5535	7.95924	9.62069	9.97064	20.6	0	0.472284	RiskLow
GSM1855140	9.86071	8.75285	11.2596	8.81136	9.73673	10.5007	27.7	0	0.486144	RiskHigh
GSM1855141	9.55777	8.92585	11.1373	8.53647	7.3621	9.7468	27.4	0	0.447101	RiskLow
GSM1855142	9.57104	9.12399	11.8676	8.67861	9.80578	10.7141	27.7	0	0.487225	RiskHigh
GSM1855143	9.57744	8.59075	11.1633	8.73632	7.75641	10.1597	19.7	0	0.45555	RiskLow
GSM1855144	9.27721	9.27463	11.3661	7.39994	9.1573	10.5586	28.3	0	0.494736	RiskHigh
GSM1855145	9.76308	9.27843	11.4307	8.54616	10.3186	10.0307	27	1	0.481007	RiskHigh
GSM1855146	9.71722	8.79366	11.5265	8.90422	8.93541	10.6715	4.7	0	0.480241	RiskHigh
GSM1855147	9.73444	8.90091	12.1235	8.12637	9.00064	10.2898	26.9	0	0.472526	RiskLow
GSM1855149	9.78036	8.57355	11.7533	8.48285	8.45687	10.1733	27.7	0	0.461139	RiskLow
GSM1855150	9.64976	8.96714	11.5705	8.40113	9.58781	10.4524	3.3	1	0.483319	RiskHigh
GSM1855151	9.6559	8.63727	11.4208	9.22785	7.16624	10.6759	26.6	0	0.463484	RiskLow
GSM1855152	9.52099	9.19958	12.1873	8.45329	7.97366	10.1328	26.6	0	0.456198	RiskLow
GSM1855153	9.31517	8.72669	11.277	8.06769	8.25505	11.1204	10.8	1	0.493432	RiskHigh
GSM1855156	9.80891	9.45821	11.7055	8.49884	9.95001	10.1699	32.6	0	0.485185	RiskHigh
GSM1855157	9.87319	9.21118	11.3793	8.48467	8.62707	10.3148	26.9	0	0.484057	RiskHigh
GSM1855158	8.96602	8.88057	12.0666	8.18564	7.73746	10.7795	23.3	0	0.462159	RiskLow
GSM1855159	9.59965	9.21654	11.2979	8.35625	8.25975	10.3219	28.7	0	0.477901	RiskLow
GSM1855160	9.5239	9.52445	11.4935	8.45836	9.21645	10.2157	10.8	0	0.479406	RiskLow
GSM1855161	9.83281	8.95955	11.0702	8.5464	9.95035	10.5831	11.1	1	0.498274	RiskHigh
GSM1855162	9.73741	9.27685	11.478	8.30963	7.89668	10.0805	24.5	0	0.470635	RiskLow
GSM1855163	10.1038	8.92184	12.1239	8.59216	8.06079	10.5929	28.9	0	0.481439	RiskHigh
GSM1855164	9.91723	8.72397	11.4703	8.29767	10.8261	10.5618	27.7	0	0.499197	RiskHigh
GSM1855165	9.57154	9.17594	11.3767	8.10733	7.99184	9.80296	18	1	0.459549	RiskLow
GSM1855166	9.88773	8.67167	10.9369	8.97442	8.71679	9.58689	22.6	0	0.450443	RiskLow
GSM1855168	9.47265	9.38856	11.3912	8.87552	10.9979	10.3475	1.3	1	0.486515	RiskHigh
GSM1855169	9.76015	9.46501	11.6492	9.52955	6.35746	9.73533	24.7	0	0.437016	RiskLow
GSM1855170	9.61362	9.0494	11.643	8.94259	8.57262	10.2776	18	0	0.464633	RiskLow
GSM1855171	9.69743	9.83953	11.6146	7.11599	10.3892	10.0826	38.5	0	0.506145	RiskHigh
GSM1855172	9.08799	8.77078	11.3074	7.67422	8.95929	10.6081	26.6	0	0.479516	RiskHigh
GSM1855173	9.64499	9.04878	11.3402	6.95249	9.29987	10.008	22.5	1	0.488203	RiskHigh
GSM1855174	9.39378	8.64382	11.6186	7.47845	8.64053	10.3833	18	0	0.474524	RiskLow
GSM1855175	10.2009	8.98546	11.8635	8.08531	9.34356	10.4899	12.7	1	0.497909	RiskHigh
GSM1855176	9.96704	9.39012	11.2059	7.88239	9.66805	10.6513	45	0	0.516041	RiskHigh
GSM1855177	9.49233	8.93957	11.648	7.45432	8.27543	10.096	19	0	0.470048	RiskLow
GSM1855178	9.75077	10.1107	11.0419	7.72343	11.5508	10.6542	1.9	1	0.53709	RiskHigh
GSM1855180	10.0692	9.22955	11.1721	7.58123	8.76204	10.1599	18.5	0	0.498244	RiskHigh
GSM1855181	9.61898	9.22032	11.9016	7.48534	8.50489	10.5576	17.8	0	0.491537	RiskHigh
GSM1855183	9.4455	8.8655	12.3109	7.91341	7.77137	10.333	56.4	0	0.45959	RiskLow
GSM1855184	9.55489	8.80893	11.885	7.78008	9.55583	10.4525	7.4	1	0.482109	RiskHigh
GSM1855185	10.1951	9.37393	12.0306	7.93958	10.8483	10.639	36.2	0	0.517633	RiskHigh
GSM1855187	9.80335	10.5347	11.4682	8.26453	8.32946	10.3507	30.4	1	0.50536	RiskHigh
GSM1855188	9.60405	9.12869	11.6246	7.46954	7.91069	10.1552	45.2	1	0.476015	RiskLow
GSM1855189	9.76284	9.18417	11.8533	7.86748	8.80427	10.4983	28.1	1	0.490144	RiskHigh
GSM1855190	9.76102	8.44804	11.1074	7.80173	11.2253	10.653	17.3	1	0.506281	RiskHigh
GSM1855192	9.81536	8.76843	11.2492	9.34642	10.1976	10.2959	8	1	0.474508	RiskLow
GSM1855193	9.99311	8.37223	10.8075	7.44888	9.90894	10.2763	11.6	0	0.498412	RiskHigh
GSM1855195	9.7958	8.63676	10.9427	7.68075	10.5017	9.98271	34.2	1	0.486826	RiskHigh
GSM1855196	9.57221	9.13826	11.2075	8.03764	10.9133	9.91258	52	1	0.482021	RiskHigh
GSM1855198	10.3259	9.20283	11.3671	7.19123	10.5142	9.48953	18.8	1	0.494021	RiskHigh
GSM1855199	10.2299	10.2215	10.7124	7.24333	11.6689	10.2316	9.8	1	0.547012	RiskHigh
GSM1855200	9.49103	10.2653	11.7773	7.81278	9.14959	9.93082	35.1	1	0.485412	RiskHigh
GSM1855202	9.81772	9.85415	11.496	8.23878	7.72291	10.5369	20.9	1	0.497344	RiskHigh
GSM1855203	9.84624	9.73662	11.1203	7.87872	10.0096	10.7495	13.2	0	0.525009	RiskHigh
GSM1855204	9.27212	9.18768	11.3441	8.39864	9.11382	10.6795	33.6	1	0.485072	RiskHigh
GSM1855206	9.46737	7.96045	10.4753	7.19681	9.43196	9.79452	22.7	1	0.466201	RiskLow
GSM1855207	10.7461	8.91143	10.2741	7.70264	11.2383	11.1254	43.1	0	0.565676	RiskHigh
GSM1855208	10.1114	8.86262	11.6687	7.7178	9.0306	10.5544	43.1	1	0.500766	RiskHigh
GSM1855209	10.3953	8.99458	10.3269	8.02151	10.3668	10.7273	32.3	1	0.535257	RiskHigh
GSM1855210	9.63762	8.88139	12.0076	8.436	9.24479	9.89467	61.4	0	0.455299	RiskLow
GSM1855211	9.52295	9.69377	11.4513	7.74619	9.96178	10.1215	53.9	0	0.492404	RiskHigh
GSM1855212	9.1713	9.14767	11.5691	7.96399	7.17035	10.5479	52	0	0.46911	RiskLow
GSM1855213	9.20355	9.1571	11.1291	8.29093	8.67377	10.2014	56.8	0	0.467921	RiskLow
GSM1855214	9.15696	8.78659	11.7209	7.72095	7.5956	10.5886	61.1	0	0.467801	RiskLow
GSM1855215	9.6673	9.34792	11.988	8.76717	7.70304	10.718	51.7	0	0.479098	RiskLow
GSM1855217	9.71374	9.08022	11.5639	8.10383	8.76794	9.79589	51.8	0	0.463611	RiskLow
GSM1855218	9.65436	9.15761	11.9596	8.17666	7.65098	9.75732	16.3	1	0.450312	RiskLow
GSM1855219	9.98776	9.18782	11.3331	8.26523	9.37713	10.3611	7.2	1	0.495596	RiskHigh
GSM1855220	10.6642	9.55841	10.3456	8.02464	9.69912	10.4863	50.3	0	0.539149	RiskHigh
GSM1855221	9.96342	10.044	12.3012	8.81398	7.58988	10.4137	23.4	0	0.482946	RiskHigh
GSM1855222	9.84269	9.75563	12.2733	8.27378	9.9675	9.94017	45.4	0	0.47949	RiskLow
GSM1855223	9.87119	9.17658	11.6835	8.67908	8.44046	10.4925	37.8	1	0.482526	RiskHigh
GSM1855224	10.1476	8.53883	11.665	7.65888	10.839	10.1097	20.6	1	0.492271	RiskHigh
GSM1855225	11.0244	8.85829	10.7766	6.88392	10.6094	10.6303	34.6	1	0.555704	RiskHigh
GSM1855226	9.75269	9.79898	11.4507	8.26236	8.62385	10.7107	53.3	0	0.506024	RiskHigh
GSM1855228	9.95684	9.1466	11.0971	9.11687	10.798	10.6678	5.7	1	0.504891	RiskHigh
GSM1855229	9.22684	9.28106	11.8954	7.16703	7.79453	10.067	69.2	0	0.465946	RiskLow
GSM1855230	9.45699	9.02186	11.6985	7.92012	8.67607	10.5795	55.1	0	0.482904	RiskHigh
GSM1855231	9.64015	9.5052	12.0186	8.4153	9.61848	10.8904	16.3	1	0.501664	RiskHigh
GSM1855232	9.64163	9.30972	10.5814	8.42532	11.5235	10.6095	25.4	1	0.516143	RiskHigh
GSM1855234	10.0634	9.50884	11.6322	8.29162	10.0975	10.6577	56.4	0	0.513187	RiskHigh
GSM1855235	9.89968	9.44191	11.4472	7.78738	9.95441	9.64902	23.8	1	0.481239	RiskHigh
GSM1855236	9.57807	8.99959	12.3047	8.90864	7.79009	10.636	55.1	0	0.463436	RiskLow
GSM1855237	9.65251	9.55375	11.7568	8.03123	11.6708	10.7829	6	1	0.518474	RiskHigh
GSM1855238	9.60471	10.1018	11.1722	7.89455	9.32043	10.472	54.3	1	0.510844	RiskHigh

## Sheet: GSE68465
SUPPORTING INFORMATION
Supplementary Table 5: The raw data used to generate Figure 5B,D,F,H
	EIF2S1	SLC2A1	ACSL3	NCOA4	HERPUD1	CISD1	futime	fustat	RiskScore
GSM1672281	9.69903	7.79565	9.48624	12.2668	12.9076	8.79396	105.57	0	0.364163
GSM1672282	8.93072	7.87242	9.46363	12.1713	11.9229	9.62987	25.2	0	0.385644
GSM1672283	9.48353	8.00689	8.99756	12.3617	12.3769	9.99795	64.77	1	0.397591
GSM1672284	9.38424	8.02649	9.23155	12.6624	13.0815	9.16307	69.2	0	0.358996
GSM1672285	9.33538	9.30685	8.85506	12.5123	12.392	8.76877	33.87	1	0.355193
GSM1672286	9.43706	8.08374	10.0728	12.5557	11.8737	9.8094	83	0	0.411641
GSM1672287	9.68397	7.50027	8.91698	12.6095	12.3671	9.85042	69.2	0	0.390531
GSM1672288	9.60328	6.81587	9.01646	12.7978	12.8879	9.82514	27.1	0	0.377116
GSM1672289	9.63009	7.653	8.98924	12.4871	12.6187	10.0687	5.8	1	0.397235
GSM1672290	9.12366	7.57456	9.29665	12.4253	12.2283	8.42998	50.2	1	0.338785
GSM1672291	9.56267	7.7059	8.69997	11.723	12.1927	8.9213	73	0	0.366395
GSM1672293	9.25814	7.66736	9.56282	12.547	12.132	10.381	27.6	1	0.412849
GSM1672294	9.5285	7.4341	8.495	12.136	12.3997	9.36957	48.77	1	0.368374
GSM1672295	10.0438	8.58382	9.20456	11.9944	10.6994	9.26528	66.6	0	0.417356
GSM1672296	9.47272	7.8397	9.11682	11.6873	11.8217	9.68048	9	1	0.402203
GSM1672298	8.90177	8.46196	9.04711	12.2283	12.2668	9.5421	61.17	1	0.373752
GSM1672299	9.34559	7.75008	9.49911	11.9473	11.5838	9.99548	132.2	0	0.415035
GSM1672300	9.84269	8.08541	9.35856	11.6098	11.7653	9.60339	128.8	1	0.415911
GSM1672301	9.26241	7.5636	8.97063	12.1111	12.8453	8.91027	42.8	1	0.349867
GSM1672302	9.29895	8.62653	9.83159	12.1735	10.9812	10.7479	5.9	1	0.453983
GSM1672303	9.7662	9.28916	10.3178	12.2597	11.4624	9.5012	1.4	1	0.428728
GSM1672304	9.35498	7.68499	10.0936	11.9473	11.3679	9.55358	15.6	1	0.412227
GSM1672305	9.28374	8.7465	9.43278	11.8025	11.5838	10.2829	16.3	1	0.42954
GSM1672306	9.58944	7.69396	9.3224	12.3323	12.4098	9.86809	27.6	1	0.399438
GSM1672307	9.93759	7.90463	10.2873	11.801	11.6288	8.68137	81.17	1	0.400608
GSM1672308	9.26804	7.93717	9.44165	12.1524	11.951	8.69219	59	1	0.362288
GSM1672309	9.14255	8.4871	10.3304	12.0364	12.0033	9.33286	92.6	1	0.399457
GSM1672310	9.81588	7.37146	8.90586	11.6703	10.9754	10.1703	3.97	1	0.431258
GSM1672311	9.43717	7.71016	9.89465	12.4569	11.9007	9.38115	16.77	1	0.392963
GSM1672312	9.13719	8.43687	9.12795	11.9177	11.9667	9.02384	62	0	0.370566
GSM1672313	9.24702	8.6719	9.99512	11.4102	9.91327	9.05594	62.3	1	0.419882
GSM1672314	9.18623	7.58757	9.89809	12.6753	12.4408	9.8481	71.8	0	0.392945
GSM1672315	8.8164	8.19386	10.3908	12.5731	11.5141	10.9437	84	0	0.444221
GSM1672316	8.87141	8.48195	10.1989	12.3997	11.9907	8.763	18.6	1	0.366801
GSM1672317	9.5233	9.27933	9.80387	12.342	10.5354	9.39229	45.77	1	0.420005
GSM1672318	9.28332	8.92558	9.65152	11.2833	11.9926	9.0548	20.6	1	0.394181
GSM1672319	9.44115	7.18011	8.98409	12.014	11.8428	9.84615	110.5	0	0.396853
GSM1672320	9.18197	7.68052	9.08349	12.3847	11.3069	9.72127	133.6	0	0.392185
GSM1672321	9.32896	8.62439	9.23901	12.2781	12.3671	9.10934	70.5	1	0.372197
GSM1672322	9.47651	6.71466	9.49875	11.9741	12.5644	9.2608	52.1	0	0.375966
GSM1672323	9.37989	7.2384	9.35005	12.1628	11.9473	9.82004	17.6	1	0.39778
GSM1672324	9.3411	8.01222	9.12859	12.3617	11.9631	10.0917	16.87	1	0.404125
GSM1672325	9.15877	8.4654	9.6473	12.4733	11.8688	9.53813	86.8	0	0.39162
GSM1672326	9.70427	7.97119	9.40744	11.9795	12.2574	9.24481	103.4	0	0.390251
GSM1672327	9.30948	7.69095	9.24261	11.8957	12.1278	9.56444	117.6	0	0.38932
GSM1672328	9.22824	8.01418	9.2657	11.7607	11.9907	10.3818	115.8	1	0.420412
GSM1672329	8.84728	8.09382	9.05077	12.0325	12.4597	9.36772	19	1	0.364615
GSM1672330	9.12659	8.01567	8.94553	12.4174	12.3769	9.1895	84.1	1	0.35969
GSM1672331	9.20282	6.99197	9.94927	11.8154	12.359	9.43443	153.3	0	0.388258
GSM1672332	8.87241	8.02288	9.74102	12.0595	12.1692	10.6553	153.9	0	0.4229
GSM1672333	8.54322	7.46523	9.93928	12.5039	12.1972	9.62471	162.6	0	0.374022
GSM1672334	9.10531	7.85098	9.08063	12.2059	12.359	10.2797	63.8	0	0.400195
GSM1672336	9.27415	8.5353	8.98343	11.9926	11.8754	10.0142	130.8	0	0.405894
GSM1672337	9.3643	8.13978	9.35214	12.3769	12.6439	9.95501	159.6	0	0.396485
GSM1672338	9.28422	8.36597	10.4672	12.1111	11.0353	10.7688	157.7	0	0.463488
GSM1672339	9.38627	7.87343	10.7626	12.4355	12.3254	10.8197	76.3	0	0.451088
GSM1672340	9.46199	7.31869	10.554	12.359	11.8805	9.38972	105.9	0	0.403985
GSM1672341	9.39564	8.89657	9.4664	12.2214	12.6283	10.1006	28.17	1	0.410472
GSM1672342	9.03672	8.97335	9.39234	11.9852	10.852	9.13413	7.2	1	0.391161
GSM1672343	9.3482	8.18001	9.51419	11.6703	12.1863	8.82811	79.47	1	0.374683
GSM1672344	8.96857	7.36933	10.22	12.3896	12.2283	9.13822	82.3	0	0.373403
GSM1672345	9.24053	7.20005	9.21043	12.2465	12.2803	10.1115	101.2	0	0.396767
GSM1672346	9.37094	7.82857	9.9824	11.4696	10.836	11.1442	168.1	0	0.477471
GSM1672347	9.92539	8.22988	9.88108	12.2803	11.9944	10.3613	14.87	1	0.442312
GSM1672348	9.34837	8.67903	9.53002	12.7175	11.6718	9.51016	9.57	1	0.394011
GSM1672349	9.11511	8.0822	9.98319	12.044	12.4408	9.92307	95	0	0.405616
GSM1672350	9.52374	7.26843	9.19842	11.4683	12.5673	9.46345	62.4	0	0.388351
GSM1672351	9.09657	8.00289	8.81618	11.9722	11.7823	9.93495	20.9	0	0.394262
GSM1672352	9.5329	7.3238	10.0655	11.4934	11.8838	9.04016	20.87	1	0.396424
GSM1672353	9.84159	8.17534	10.4483	11.3505	12.2688	10.2088	22.3	1	0.452303
GSM1672354	9.01917	7.5688	9.37121	12.1713	12.1482	9.10754	67.9	1	0.364336
GSM1672355	9.25174	8.27181	9.48664	12.014	12.3204	9.3144	36.3	0	0.383055
GSM1672356	9.70319	7.73745	9.04575	11.7995	12.3468	9.59059	22.67	1	0.395814
GSM1672357	9.25033	7.98656	9.37899	11.8281	11.9996	10.0652	32.9	0	0.411029
GSM1672358	9.15828	7.88072	9.46153	12.1217	12.9395	8.90696	38.1	0	0.355822
GSM1672359	9.4844	8.0331	9.84228	12.1217	11.006	9.25423	54.2	1	0.405196
GSM1672361	9.19599	7.98536	9.6092	12.2236	11.6261	10.669	53.2	0	0.433377
GSM1672362	9.44565	8.65736	9.94094	11.8805	11.371	10.6492	12.47	1	0.455425
GSM1672363	9.34707	8.22596	9.67261	12.3492	12.4516	8.99572	29.5	0	0.371868
GSM1672364	9.36443	8.32828	9.84068	12.2103	11.486	9.58917	107.5	0	0.408571
GSM1672365	9.40761	8.47244	9.72069	11.6399	12.101	9.59328	53.7	0	0.40854
GSM1672366	9.42451	7.48495	10.2643	12.5094	11.1781	10.4609	21.8	0	0.441733
GSM1672367	9.51414	8.02271	9.63437	12.359	12.544	9.59361	55.8	0	0.393385
GSM1672370	9.3535	7.62907	10.1307	11.4659	11.5958	8.93135	159.9	0	0.394662
GSM1672371	9.29258	7.34698	9.93515	12.1649	11.5722	9.26407	60.8	0	0.391299
GSM1672372	9.01289	7.45715	9.56085	12.1972	12.6471	9.86103	21.17	1	0.386168
GSM1672373	8.91997	7.18246	9.85813	12.099	12.2037	8.96447	53.6	0	0.363083
GSM1672374	9.30535	8.09402	9.42524	12.2967	12.4652	9.6526	23.2	0	0.38873
GSM1672375	9.02969	8.09872	9.71947	11.6098	12.0729	9.52091	47.27	0	0.395099
GSM1672376	9.57856	8.96943	9.54441	11.393	12.6753	9.32136	59.11	1	0.399962
GSM1672377	9.24681	8.24843	10.457	11.9926	11.894	9.47372	51.58	0	0.409392
GSM1672378	9.53939	7.16436	10.054	12.2306	12.4816	9.70312	36.25	1	0.402086
GSM1672379	9.11469	7.28154	9.70299	11.749	11.5811	9.19507	6.6	1	0.385243
GSM1672380	10.1269	8.30611	10.2388	11.9109	11.8672	10.0621	54.93	1	0.449576
GSM1672381	9.0626	8.14728	10.5372	12.7978	12.0575	9.4055	9.74	1	0.391463
GSM1672382	9.40175	6.91639	9.74264	12.476	11.856	8.51225	58.88	0	0.355886
GSM1672383	9.79154	8.66933	9.80532	12.0325	12.7766	10.202	51.81	0	0.428817
GSM1672384	9.03548	7.42668	9.26083	12.3323	12.2943	9.76479	21.48	1	0.380749
GSM1672385	9.28658	8.10672	9.60593	11.8511	12.046	9.40961	6.38	1	0.39334
GSM1672386	9.02331	8.33074	9.4003	11.4124	11.7029	9.46314	69.01	1	0.395685
GSM1672387	9.24577	7.83002	9.44596	12.2508	11.1686	9.47237	64.14	0	0.395422
GSM1672388	9.50812	8.17362	9.98414	12.4545	11.9298	10.2666	32.24	1	0.428567
GSM1672390	9.92271	7.4362	9.89188	12.4816	12.4433	8.25894	56.35	0	0.359047
GSM1672391	9.15063	7.08969	9.31521	12.0215	13.194	9.22541	69.05	0	0.35782
GSM1672392	8.94154	8.22455	9.28517	12.1756	12.3564	9.17272	56.32	0	0.364438
GSM1672393	9.61765	7.99844	9.07328	12.5499	12.093	10.9121	61.25	0	0.434127
GSM1672394	9.26774	7.80398	9.50606	12.2192	11.6845	9.45535	50.43	0	0.390703
GSM1672395	9.50873	8.96254	9.07349	11.8313	12.1132	9.6704	73.36	0	0.403312
GSM1672396	9.46356	7.65471	9.25241	11.9352	11.6399	9.18747	66.74	0	0.385512
GSM1672397	9.28523	7.74067	9.58197	12.3084	12.2306	9.6618	72.8	0	0.391672
GSM1672398	9.12237	7.84056	9.91232	12.0499	10.9583	9.03403	19.9	1	0.390087
GSM1672399	9.41265	8.55238	9.17174	11.864	10.9804	9.05422	31.28	1	0.391916
GSM1672400	9.235	7.98455	8.96794	12.0422	12.0652	8.56337	45.33	1	0.349565
GSM1672401	10.0493	8.82019	9.08531	12.1544	11.5215	9.73098	83.95	0	0.421248
GSM1672402	9.40361	8.4575	9.50164	11.996	11.184	9.10266	12.63	1	0.394289
GSM1672403	9.25516	8.34494	9.18349	12.4383	13.17	9.82785	77.89	0	0.381003
GSM1672404	9.67536	7.29636	9.63799	11.9704	12.8759	9.97858	11.18	0	0.40738
GSM1672405	9.28558	7.79162	9.94234	12.6624	11.9667	9.75957	30.53	0	0.399945
GSM1672406	8.99645	7.89633	9.11301	12.2712	12.6346	9.60129	73.59	0	0.371279
GSM1672407	9.62495	8.54314	9.87851	11.746	11.3516	9.53173	11.68	1	0.422262
GSM1672408	9.56518	10.3202	10.37	12.6158	10.6061	9.55725	74.61	0	0.437752
GSM1672409	9.06891	7.62442	9.80122	11.8772	12.0969	9.10236	31.94	1	0.377019
GSM1672410	9.34912	8.94761	9.16457	12.3204	12.4277	9.20706	2.24	1	0.375408
GSM1672411	10.1335	8.46123	10.6328	11.4169	11.1223	9.78352	8.85	1	0.462287
GSM1672412	9.27436	8.10971	9.53237	12.2465	12.4073	9.96901	92.2	0	0.40181
GSM1672413	9.07935	9.49426	9.42332	12.6532	12.2013	9.64838	90.07	0	0.389466
GSM1672414	9.29505	9.22248	9.59091	11.9092	11.7838	10.2051	24.97	1	0.428898
GSM1672415	10.0259	7.90329	10.0399	12.5702	12.2668	9.32816	42.04	1	0.403934
GSM1672416	9.76468	9.38528	9.53886	12.0673	11.7112	10.6433	12.17	1	0.45457
GSM1672417	9.55933	9.05519	9.16581	11.4024	12.1174	8.83717	2.7	1	0.383591
GSM1672418	9.37481	8.78574	9.938	12.397	11.8957	9.34122	95.97	1	0.397642
GSM1672419	9.44261	8.11566	9.25675	12.0234	12.6532	9.61368	66.07	1	0.389394
GSM1672420	9.9266	8.03818	9.6027	12.3517	11.9544	9.68048	68.6	1	0.413169
GSM1672421	9.30856	8.48169	9.97392	11.2513	11.3161	11.2422	48	1	0.479931
GSM1672422	9.26864	8.61669	9.60857	11.6399	9.96506	10.6136	15	1	0.463123
GSM1672423	9.17182	7.55433	9.20493	11.4982	12.0634	8.30837	72	0	0.347472
GSM1672424	9.09165	6.70369	9.11804	12.397	12.7657	9.05197	47	0	0.34534
GSM1672425	8.61241	8.21835	9.25565	12.2989	12.0252	8.94057	52	1	0.350036
GSM1672426	9.39814	7.95377	9.54498	11.9872	11.6661	9.8306	28	1	0.411253
GSM1672427	8.84064	7.91044	9.27145	11.8838	12.1756	8.99036	66	0	0.359345
GSM1672428	8.39082	7.35915	9.47683	12.2736	12.0807	9.09556	44	0	0.34815
GSM1672429	9.26171	7.38782	9.70778	11.8121	10.6421	8.9591	70	0	0.391656
GSM1672430	9.00504	8.46589	8.88654	11.8428	11.8722	9.99548	74	0	0.39834
GSM1672431	9.71495	6.94654	9.56593	12.4355	11.9704	9.25423	92	0	0.385373
GSM1672432	10.3192	8.43617	10.0167	11.1947	11.3637	8.4983	65	0	0.413033
GSM1672433	9.83268	8.17254	9.87821	12.5616	11.2101	10.1106	43	0	0.436677
GSM1672434	10.5492	8.19818	10.3634	11.5141	11.126	9.98952	4	0	0.472589
GSM1672435	9.22614	8.50081	8.99386	12.4408	12.1883	8.99939	33	1	0.361191
GSM1672436	9.25066	8.122	9.1102	11.1967	10.9028	10.1983	21	1	0.432194
GSM1672437	9.36747	8.85295	10.9361	11.9042	12.1927	8.80923	26	1	0.398907
GSM1672438	9.00017	8.11635	9.97495	11.8575	11.6357	10.0128	26	1	0.417344
GSM1672439	8.95655	8.94268	9.42977	12.2758	12.3997	9.30234	73	0	0.373949
GSM1672440	9.8266	8.93253	10.0395	11.6371	12.0122	10.9854	2	1	0.47523
GSM1672441	9.56784	7.81333	10.758	12.0969	10.9176	9.79073	66	0	0.440689
GSM1672442	9.37546	8.91489	9.56742	11.6164	12.9644	9.66109	8	1	0.400369
GSM1672443	9.65462	7.36574	10.2841	11.6731	11.7383	8.00599	33	0	0.367769
GSM1672444	9.40482	8.61472	10.8515	11.4946	12.538	9.72751	85	0	0.429264
GSM1672445	9.11648	8.14274	10.108	11.9667	12.3015	9.29474	66	0	0.389304
GSM1672446	9.71952	6.76202	9.82366	11.7948	11.6288	9.57669	15	0	0.411385
GSM1672447	9.09951	8.56201	9.44532	11.9631	10.7924	8.37012	91	0	0.366348
GSM1672448	9.09228	8.19888	8.86863	12.2192	11.7412	9.09247	67	1	0.365029
GSM1672449	9.30678	8.07109	8.94942	11.9704	12.8603	9.75373	33	0	0.38365
GSM1672450	9.16532	9.13242	8.76228	11.9614	12.5207	9.43281	24	1	0.37614
GSM1672451	8.90672	7.72084	10.3155	12.1401	11.7274	9.50016	62	0	0.396486
GSM1672452	8.76607	8.8628	8.20923	11.5253	10.6811	9.06915	114	1	0.369536
GSM1672453	9.10754	8.30006	8.73602	11.846	11.6072	9.15803	4	1	0.372121
GSM1672454	9.56131	8.6031	10.1541	11.8265	11.3909	9.58393	20	1	0.425883
GSM1672455	9.07896	8.8971	9.52144	11.4238	12.5909	9.04942	50	1	0.377937
GSM1672456	8.99084	8.73766	10.2424	12.0807	12.5702	9.45214	93	0	0.392582
GSM1672457	8.71853	9.54144	9.68983	12.0479	11.3028	10.5878	12	1	0.43459
GSM1672458	9.36634	8.2711	8.71776	11.486	12.3822	9.37826	37	0	0.381146
GSM1672459	9.35818	7.43719	9.77984	12.1649	11.2762	9.42576	32	0	0.399781
GSM1672460	9.63497	7.78074	9.0469	11.7916	11.8428	8.75559	31	1	0.371942
GSM1672461	8.97742	8.01685	9.24416	11.8957	12.1993	9.53944	60	0	0.381143
GSM1672462	9.32478	8.5431	11.1363	11.6957	11.1034	8.95105	50	0	0.41925
GSM1672463	9.49327	8.911	9.2	11.3259	12.0729	9.03548	13	1	0.38984
GSM1672464	9.37516	7.93709	9.22773	11.8393	11.6085	9.02606	37	0	0.380535
GSM1672465	9.22213	6.91191	9.86653	12.1628	11.9852	9.50879	54	0	0.389495
GSM1672466	9.51267	7.94952	9.57218	11.7	11.6535	8.78171	31	0	0.382671
GSM1672467	9.97423	7.94338	8.95513	11.589	11.9977	9.75593	38	0	0.414514
GSM1672468	9.34821	8.20356	9.47521	11.1415	11.7534	9.07317	90	0	0.393915
GSM1672469	9.15755	7.13742	8.94062	11.8688	12.4227	8.71195	34	0	0.345402
GSM1672470	9.02936	7.96403	9.7317	11.846	12.5039	9.67651	44	1	0.391964
GSM1672471	9.52303	8.20417	10.3106	12.2896	12.0215	9.69159	17	1	0.415984
GSM1672472	9.04701	7.41395	9.98252	11.3942	12.6283	9.31945	90	0	0.385423
GSM1672473	9.24177	8.59095	9.52633	12.3254	12.2192	9.68835	65	1	0.395301
GSM1672474	9.99863	7.6851	9.80935	11.8991	12.5094	9.12659	50	0	0.39678
GSM1672475	9.75687	8.0708	9.36469	11.8672	11.0472	9.90264	80	0	0.429012
GSM1672476	8.95613	7.67399	9.20751	12.0595	12.8159	9.17743	34	1	0.3567
GSM1672477	10.3783	8.42648	9.06063	10.4603	11.0865	9.50741	60	0	0.445036
GSM1672478	9.5386	8.20018	10.2529	11.4994	11.9281	9.66614	26	0	0.425268
GSM1672479	9.85138	8.70199	8.70746	11.7807	12.553	9.20467	62	1	0.384215
GSM1672480	9.31725	8.46525	9.28227	11.5043	12.9723	7.85779	22	0	0.331796
GSM1672481	8.74681	7.48253	9.10061	11.841	12.4955	10.2034	63	0	0.38969
GSM1672482	8.9633	7.67786	9.29743	12.2758	12.1735	9.12338	68	0	0.361294
GSM1672483	9.43124	8.57039	8.99404	11.3216	11.9264	9.26949	7	0	0.392607
GSM1672484	9.42207	7.95477	9.06668	11.6302	12.2374	9.03287	52	1	0.37472
GSM1672485	8.84363	7.37043	9.14229	11.6371	11.9161	8.49107	36	0	0.343298
GSM1672486	9.13038	7.8272	9.47321	11.5439	12.3769	9.52091	15	1	0.389342
GSM1672487	9.4545	8.82945	10.5015	11.3417	10.7688	8.77628	19	1	0.415907
GSM1672488	9.30483	8.67619	9.23834	11.4024	11.1928	8.73214	41	0	0.38328
GSM1672489	9.18166	8.14092	9.83468	11.8233	11.7932	10.4805	24	1	0.434206
GSM1672490	9.25152	7.64788	10.0756	11.7057	12.6502	9.40799	42	0	0.392392
GSM1672491	9.36798	7.65009	9.53894	11.7638	11.4659	9.19715	46	1	0.392229
GSM1672492	8.95291	8.65032	9.94374	11.6617	11.5215	9.09706	50	0	0.391329
GSM1672493	9.1629	7.84011	10.3653	12.069	12.5499	9.35197	55	1	0.390846
GSM1672494	9.54055	8.54602	9.88641	12.1278	11.7029	10.3932	13	1	0.440774
GSM1672495	8.97637	7.77361	9.71432	11.8772	11.5202	9.3627	78	1	0.389544
GSM1672496	9.17791	8.20485	8.91648	12.2553	12.099	9.34219	48	0	0.371928
GSM1672497	8.82784	8.25129	9.50287	12.1401	12.0748	8.8759	29	1	0.358926
GSM1672498	9.3107	7.68901	9.8134	12.3133	11.8624	8.56632	37	0	0.362887
GSM1672499	9.17048	8.44787	10.5251	12.6814	11.6344	8.2003	16	1	0.361125
GSM1672500	9.79674	7.91832	9.45855	11.5865	11.9421	10.8307	24	1	0.45531
GSM1672501	9.3667	6.63786	9.44922	12.1524	11.7563	9.41461	44	0	0.384259
GSM1672502	9.7581	7.58325	10.7364	11.6021	10.5878	8.84159	30	0	0.421497
GSM1672503	9.84458	8.09889	9.55389	11.4147	10.8809	8.61835	50	0	0.398422
GSM1672504	9.48366	8.47783	8.78388	11.0758	10.9318	9.35029	88	0	0.407102
GSM1672505	9.26025	7.50008	9.40481	12.5235	11.9109	9.33903	42	0	0.376855
GSM1672506	8.93799	7.63836	9.19016	11.6591	12.7377	9.53608	46	0	0.373701
GSM1672507	8.97099	7.03897	9.36947	12.3155	12.2803	9.04248	56	0	0.354601
GSM1672508	8.82769	7.30562	9.28438	12.046	12.9316	7.76228	40	0	0.303509
GSM1672509	9.35995	8.32855	9.86927	12.2668	12.0575	9.39067	38	0	0.394946
GSM1672510	9.26707	8.33542	9.43833	11.9526	11.8313	10.686	43	0	0.435863
GSM1672511	8.41389	8.186	9.25669	11.1811	11.6563	8.26874	55	0	0.339987
GSM1672512	8.90086	8.9759	9.17056	11.5031	11.0794	8.9433	11	1	0.380892
GSM1672513	8.93807	8.33367	10.0923	11.9579	11.6703	8.99883	36	0	0.382955
GSM1672514	9.62285	8.72078	9.05479	11.6703	11.5554	9.11785	10	1	0.394161
GSM1672515	8.8874	8.94272	9.64705	11.3364	11.3485	9.19596	23	1	0.395747
GSM1672516	9.26518	8.69297	10.0753	11.8591	11.7853	8.79589	62	0	0.385975
GSM1672517	8.7892	7.95825	9.51963	12.2803	10.9599	10.4728	85	0	0.421787
GSM1672518	9.74471	8.80629	9.1827	12.9356	11.6957	8.9577	47	1	0.377332
GSM1672519	9.85203	8.58055	10.2602	12.3037	11.486	8.53667	48	1	0.392425
GSM1672520	9.22805	7.11293	9.02428	11.6008	12.1379	7.75438	57	0	0.322516
GSM1672521	9.10783	8.24843	9.15752	12.0575	12.0307	9.19414	43	0	0.372572
GSM1672522	9.33871	6.85281	9.75933	12.3348	11.8722	9.02047	41	0	0.372977
GSM1672523	8.22945	8.25276	8.77527	12.33	11.6943	8.71656	43	0	0.328457
GSM1672524	9.80443	9.47715	9.23926	11.0093	11.4683	8.91224	32	0	0.40819
GSM1672525	9.26366	8.75314	8.69313	12.4125	12.6283	8.15332	64	0	0.325213
GSM1672526	9.63195	8.64711	7.58912	10.2011	12.2465	9.6147	107	0	0.396611
GSM1672527	8.67035	8.67338	8.10216	11.9596	11.6591	9.40108	24	1	0.358981
GSM1672528	9.37166	7.99357	8.83635	11.5671	12.9035	9.90841	96	0	0.392654
GSM1672529	9.46953	8.89236	8.03247	10.7272	11.4482	9.22181	98	0	0.390652
GSM1672530	9.77055	8.65073	9.21934	11.4215	11.6261	10.0838	34	1	0.435177
GSM1672531	9.02995	8.39293	8.39602	11.7475	12.091	9.02274	90	0	0.356131
GSM1672532	9.23253	6.43208	9.29372	11.8281	12.3697	9.45024	40	0	0.37526
GSM1672533	8.875	8.51512	8.98909	11.9024	12.2758	9.67429	71	1	0.380779
GSM1672534	9.41871	9.27846	8.20523	11.1025	11.2215	9.58676	9	1	0.404802
GSM1672535	9.04604	8.24045	8.70428	11.7125	13.1133	10.3167	110	0	0.393303
GSM1672536	8.57648	8.9269	9.29737	11.825	12.095	9.19833	110	0	0.367564
GSM1672537	9.76106	10.3011	7.87201	11.1563	11.8822	10.2039	2.96	1	0.426406
GSM1672538	8.86591	8.04429	9.23075	11.8737	12.2597	9.93079	90	1	0.391101
GSM1672539	9.39464	8.57757	8.65645	11.0714	11.8072	10.0647	35.36	1	0.417526
GSM1672540	9.87069	8.75642	8.83783	11.6275	10.7556	10.0509	7	1	0.438371
GSM1672541	10.108	9.0949	9.29938	11.6516	11.7547	10.219	87	0	0.44783
GSM1672542	9.09101	9.14358	9.40806	11.9316	12.5039	9.97236	88	0	0.403842
GSM1672543	9.31493	7.76015	8.85381	10.977	10.955	10.1935	74	0	0.42945
GSM1672545	10.0593	7.19757	8.71806	11.8705	9.8481	9.04651	59	0	0.405729
GSM1672546	9.95754	8.62958	8.72012	11.3018	10.9672	9.56378	55	0	0.422938
GSM1672547	9.80635	8.44457	8.89424	12.5293	12.0516	8.78467	36	0	0.367082
GSM1672549	10.0242	9.44123	9.10545	11.3474	12.0159	10.0351	85	0	0.43896
GSM1672550	10.1626	7.94436	8.86959	10.0731	10.9575	9.64246	7	1	0.444491
GSM1672552	9.45549	8.1305	9.3953	12.49	11.8344	8.90388	71	1	0.37174
GSM1672553	9.26211	8.82535	8.67623	12.2668	11.7838	9.05311	105	0	0.367285
GSM1672554	9.61734	7.83875	9.41668	11.2294	10.6335	10.1771	97	0	0.446882
GSM1672555	9.21059	9.29931	8.55681	11.4046	10.8679	10.6559	4	1	0.442084
GSM1672556	9.10521	7.64326	9.40085	11.3343	11.856	9.67537	35	1	0.400251
GSM1672557	8.66584	7.16999	8.69724	11.9579	11.6591	9.68265	43	1	0.36974
GSM1672558	9.4174	8.91767	8.69125	10.7527	11.2742	8.9322	63	1	0.392236
GSM1672559	8.90804	8.47381	9.04361	10.9829	12.1442	9.30052	12	1	0.38236
GSM1672560	9.57554	7.80253	9.21958	11.8957	12.5293	10.0838	90	0	0.409278
GSM1672561	9.32298	8.59784	9.93725	11.846	11.7762	10.3042	85	0	0.436002
GSM1672562	10.3395	7.03479	8.64629	11.6218	11.0385	9.16368	70	1	0.404024
GSM1672563	9.18721	8.25597	8.78557	11.9944	11.5824	9.79757	60	1	0.394849
GSM1672564	9.41405	8.59783	9.97789	11.2353	11.6802	9.24512	60	1	0.411641
GSM1672565	9.60316	8.33184	9.04586	11.9944	12.2013	10.3496	68	0	0.421678
GSM1672566	9.30869	7.95133	9.68886	12.0086	11.9996	9.33657	64	0	0.39052
GSM1672567	10.0089	8.03289	10.0729	11.9778	10.6221	10.3297	63	0	0.464869
GSM1672568	8.59688	8.5964	8.08383	10.2835	11.3119	9.94409	11	1	0.399266
GSM1672569	8.91196	8.97109	9.24278	10.8703	10.1278	9.77178	95	0	0.429086
GSM1672570	9.58808	7.88475	8.82059	11.5904	11.4459	9.53876	74	0	0.401174
GSM1672571	8.62404	8.43257	8.78728	10.9098	11.4754	8.65442	57	1	0.357401
GSM1672572	9.33864	7.44255	9.18796	11.8444	12.1195	9.74772	56	1	0.394679
GSM1672573	9.54213	8.47205	9.36243	11.5439	11.856	9.93537	48	0	0.421595
GSM1672574	9.20296	8.03527	9.28993	11.4447	12.3133	9.38718	49	0	0.386738
GSM1672575	9.39919	8.12402	8.84665	12.2236	11.1396	8.94222	28	0	0.373756
GSM1672576	9.07646	7.67639	7.83315	11.5043	12.6624	8.87347	36	0	0.335288
GSM1672577	9.8567	7.73244	9.32069	11.6522	11.1648	9.81092	40	0	0.427052
GSM1672578	9.79771	9.27109	9.05253	11.7853	13.1748	9.54178	37	0	0.396013
GSM1672579	8.35047	7.76277	8.54579	11.5904	12.311	9.12074	40	0	0.340594
GSM1672580	8.28861	8.98878	8.08375	11.0212	12.3645	8.73354	23	1	0.331568
GSM1672581	9.54158	9.18838	8.7273	11.5415	12.2871	9.49019	76	0	0.395137
GSM1672582	8.73038	9.00285	8.30801	11.0633	11.6577	9.13067	34	1	0.36757
GSM1672583	8.30899	8.87747	7.41145	10.3387	11.6605	9.43801	66	0	0.360649
GSM1672584	7.97383	8.63093	8.93299	11.0564	11.1204	10.4915	29	1	0.409075
GSM1672585	8.72403	9.23375	8.64723	11.0143	11.0564	10.7861	7	1	0.437943
GSM1672586	8.25795	9.16433	9.45175	11.0246	10.9138	9.63475	53	0	0.401566
GSM1672587	8.00248	8.31979	7.08021	10.579	12.3517	9.39099	63	0	0.331806
GSM1672588	8.89315	8.68978	8.7428	11.4635	12.7377	9.26919	23	0	0.364483
GSM1672589	9.19398	8.65753	8.44678	11.4181	12.711	9.93495	62	0	0.39043
GSM1672590	8.70006	8.48932	8.25455	10.6757	11.9177	10.0534	7	1	0.396036
GSM1672591	8.78715	8.01934	8.00989	11.5709	12.311	9.95036	26	0	0.372574
GSM1672592	9.09148	8.1061	8.57379	12.0499	11.801	10.5541	40	0	0.410536
GSM1672593	8.71527	8.66205	7.44203	10.8911	11.6887	8.90445	30	0	0.345029
GSM1672594	9.30942	9.00421	8.34454	11.6261	12.099	9.41086	40	0	0.380346
GSM1672595	8.96057	6.84696	9.08966	11.5735	12.8085	9.25423	84	0	0.358803
GSM1672596	9.04058	8.04963	7.97453	10.7563	12.594	9.0853	18	1	0.355941
GSM1672597	9.20794	8.4794	9.07858	11.5632	12.0033	9.95337	25	1	0.407194
GSM1672598	9.47333	8.57141	9.49909	11.644	12.6561	9.8982	80	0	0.411005
GSM1672599	10.1935	9.59896	9.83944	11.7099	11.1352	10.2323	12	1	0.468627
GSM1672600	9.26463	7.84768	8.92556	12.2328	12.1863	8.85658	32	0	0.355054
GSM1672601	8.80083	8.95349	8.70837	11.79	12.2419	9.38655	105	0	0.368765
GSM1672602	9.86243	9.08365	8.72721	11.0186	12.6877	10.7335	81	0	0.446567
GSM1672603	9.34202	8.67629	9.18626	11.7547	11.8888	10.6414	75	0	0.435768
GSM1672604	9.03349	8.44645	9.24415	11.7777	12.3517	9.77633	97	0	0.392714
GSM1672605	9.62237	8.69672	9.19595	11.8344	11.726	9.48005	18	1	0.404655
GSM1672606	9.08326	8.26429	9.16809	11.3658	11.9368	9.00667	32	1	0.375395
GSM1672607	8.92201	8.96721	8.08603	11.4284	11.3008	10.5313	10	1	0.415649
GSM1672608	9.429	8.04846	10.0843	11.9647	12.0867	9.37759	44.94	1	0.401567
GSM1672609	9.43416	8.76427	9.96291	12.1927	12.1628	10.2895	26.38	1	0.430998
GSM1672610	9.24469	8.53156	9.43686	11.976	12.132	9.92672	12.25	1	0.40691
GSM1672611	9.47033	7.78124	9.20018	11.2865	11.5153	8.32058	3.94	1	0.365514
GSM1672613	9.15116	7.83227	9.19881	11.8528	12.2081	9.50542	37.16	1	0.383002
GSM1672614	9.45544	8.64932	9.82002	11.5747	11.726	9.19153	106.58	0	0.403878
GSM1672615	9.58504	7.98218	9.45874	12.0499	13.2036	9.84025	123.3	0	0.396601
GSM1672616	9.34246	8.03669	11.3403	12.8531	13.5409	9.41778	16.59	1	0.393866
GSM1672617	9.79441	7.66509	9.68372	12.1778	11.7534	10.3156	30.12	1	0.435018
GSM1672618	9.60329	7.95391	9.50429	12.2712	11.8444	8.58587	13.33	1	0.368051
GSM1672619	9.1443	7.17894	9.41831	11.6482	11.804	8.86469	91.01	1	0.368178
GSM1672620	9.41456	8.29392	10.1463	12.0499	11.7289	8.85994	42.68	1	0.389144
GSM1672621	9.1136	8.17986	9.50242	11.798	13.279	9.12745	9.92	1	0.364596
GSM1672622	9.37558	8.00805	9.68622	12.4045	11.5593	10.3736	27.63	1	0.427855
GSM1672623	9.27205	8.03961	9.70548	11.5684	11.3069	9.32074	69.65	1	0.403173
GSM1672624	9.06724	7.26835	9.44447	11.7762	11.5018	9.2366	39.13	1	0.381685
GSM1672625	9.78729	7.86859	9.17957	11.9977	11.4612	10.2314	41.33	1	0.430364
GSM1672626	8.39088	8.37477	9.53793	12.253	11.8591	8.84102	5.65	1	0.349091
GSM1672628	9.908	7.70599	9.63049	12.1903	12.2037	10.097	14	1	0.4245
GSM1672629	9.61041	7.90971	10.0035	12.1482	12.8272	9.47171	61.2	1	0.396463
GSM1672630	8.86051	7.95998	9.44463	11.6535	12.18	9.6837	104.47	0	0.389253
GSM1672631	9.59765	8.28079	10.3667	11.6072	11.6482	9.45119	70.6	1	0.42371
GSM1672632	9.97919	8.88697	9.48891	11.4238	11.4002	9.5378	3.52	1	0.4303
GSM1672633	9.73123	6.65101	9.37806	12.1524	12.7873	9.85003	16.59	1	0.395272
GSM1672634	9.38681	8.53463	9.63229	10.2946	10.8097	10.6272	27.56	1	0.473227
GSM1672635	10.1732	7.99003	9.88996	12.0614	12.046	10.0869	16.16	1	0.440137
GSM1672636	9.44015	8.12163	9.90306	12.0827	12.1421	8.56497	77.7	0	0.369647
GSM1672637	8.569	7.26639	9.59936	12.1278	11.4696	8.95685	94.16	0	0.358249
GSM1672638	9.0951	8.04868	9.97326	11.7607	12.3015	10.1087	56.15	0	0.416113
GSM1672639	8.7367	8.28217	10.0687	11.3099	11.6731	9.96424	45.17	1	0.417799
GSM1672641	9.102	7.32538	9.88583	12.544	12.1927	9.34531	75.2	1	0.376543
GSM1672642	9.29078	7.18031	9.94971	12.0969	11.6072	9.51829	21.39	1	0.399594
GSM1672643	9.29053	7.75664	9.36472	11.6646	11.8072	9.74955	65.11	1	0.404014
GSM1672644	9.78487	7.953	10.666	12.1713	11.5798	10.2921	2.27	1	0.453914
GSM1672645	9.24627	8.03621	10.172	12.132	11.6773	9.43314	84.44	0	0.402877
GSM1672646	9.87853	8.45166	9.63612	11.6125	11.8137	9.74444	42.18	1	0.42767
GSM1672647	9.51556	7.48783	9.66937	12.0575	12.7586	9.65582	83.87	1	0.394293
GSM1672648	8.8885	7.28148	10.4751	11.9561	11.0368	10.9838	92.52	0	0.456641
GSM1672649	9.63287	7.96223	9.24602	11.3038	12.2825	9.94156	38.93	1	0.417315
GSM1672650	9.48251	7.92546	8.93616	11.8056	11.9614	9.80148	82.5	0	0.401002
GSM1672651	9.63993	7.82645	9.48604	12.4277	12.18	10.5541	31.7	0	0.428895
GSM1672652	9.30248	7.52217	10.2747	12.1606	11.497	9.32535	42.02	1	0.401147
GSM1672653	9.40007	6.57529	9.93934	11.8789	12.6975	10.7008	1.18	1	0.428967
GSM1672654	9.52617	8.01101	10.3587	11.8265	11.7112	9.12133	6.67	1	0.405659
GSM1672656	9.57548	8.33814	10.1075	12.8642	12.3847	9.63959	6.9	0	0.401755
GSM1672657	10.622	7.61369	9.98972	11.9212	11.5527	9.98234	81.54	0	0.454817
GSM1672658	9.19978	7.81339	9.63594	11.846	12.1461	10.0022	24.05	1	0.40898
GSM1672661	9.06694	8.02329	9.61043	12.4597	12.359	10.8352	36.14	1	0.424684
GSM1672662	9.37707	7.57616	8.79089	12.476	12.2553	10.2368	66.69	0	0.397144
GSM1672663	9.22027	7.88718	9.77632	11.7412	11.7653	10.5675	13.31	1	0.43705
GSM1672664	9.73502	8.06757	10.4917	11.9247	11.976	8.78903	76.12	0	0.397943
GSM1672665	8.95777	8.36002	9.78099	12.3155	12.6975	9.1164	37.16	1	0.36627
GSM1672666	8.99601	7.6867	9.49996	11.9852	11.5202	9.42416	11.99	1	0.386768
GSM1672667	9.45076	8.45641	9.44636	12.5616	12.0748	11.2865	6.24	1	0.451431
GSM1672668	9.56178	8.57762	10.6148	12.2668	11.5289	9.59678	8.71	1	0.426831
GSM1672669	9.43914	7.64784	9.38728	12.1821	12.7409	8.78254	78.85	0	0.357691
GSM1672670	9.4051	8.07681	10.0029	12.1031	11.6482	11.1563	72.05	0	0.463415
GSM1672671	9.26555	8.53493	9.88155	12.0307	12.4984	9.73815	27.4	1	0.403533
GSM1672672	9.79475	7.8363	9.84728	11.4836	11.1269	9.62951	53.39	0	0.431126
GSM1672673	8.80652	7.56787	10.6446	12.9434	12.3541	9.58985	23.26	0	0.384548
GSM1672674	9.45995	7.63063	9.98718	12.093	11.8088	9.59995	49.64	1	0.407536
GSM1672675	9.37131	8.22022	10.4126	12.0215	11.5824	9.90304	13.83	1	0.429419
GSM1672676	8.93522	7.60056	9.35851	11.4718	11.5389	10.3624	27.26	1	0.420267
GSM1672677	9.46623	7.19062	9.91735	12.1278	13.2085	9.77817	28.19	1	0.393579
GSM1672678	9.21392	8.94646	9.67857	11.5838	11.6816	9.59395	12.02	1	0.411169
GSM1672679	9.57155	7.73659	9.28875	11.6059	12.029	9.78843	150.18	0	0.409225
GSM1672680	9.57525	8.01026	9.06961	11.2651	11.4215	8.83993	15.28	1	0.386245
GSM1672681	9.54244	7.60251	10.1167	11.593	12.4652	9.12745	24.74	1	0.394152
GSM1672682	9.33756	8.14532	9.99861	11.7869	12.6722	9.62161	14.69	1	0.402109
GSM1672683	9.04122	10.6183	10.8079	12.5068	11.2005	10.8848	8.08	1	0.472951
GSM1672684	9.33721	8.80476	10.002	11.8393	12.0516	9.34684	23.49	1	0.403072
GSM1672685	10.0098	8.22453	9.15145	11.3099	10.4367	11.8575	10.87	1	0.51283
GSM1672686	9.01958	8.02312	10.147	12.1195	11.7592	9.69304	77.34	1	0.404688
GSM1672687	8.97221	7.91048	9.46935	11.9058	11.7995	9.81773	30.7	1	0.398032
GSM1672688	9.64686	7.01497	8.57046	12.1843	10.9066	10.0146	80.9	1	0.408662
GSM1672689	9.28883	8.33637	9.54732	12.0673	12.2419	9.99588	11.67	1	0.408709
GSM1672690	9.07536	8.05376	9.8422	12.8798	12.4383	9.50614	33.2	1	0.377806
GSM1672691	9.17626	7.4521	9.32322	11.8511	11.5917	9.84412	42.5	1	0.40212
GSM1672692	9.07459	8.2843	9.39257	12.0595	11.9421	9.81927	122.4	1	0.398002
GSM1672693	10.1573	7.35323	9.45902	11.5766	11.5043	10.0347	30.17	1	0.439383
GSM1672694	9.75857	8.39051	10.1538	12.1298	11.4102	9.49817	78.47	1	0.422816
GSM1672695	9.30014	8.03982	9.43404	12.2989	12.2736	9.83328	73.17	1	0.396735
GSM1672696	9.58118	7.98274	9.86054	12.2124	12.5702	9.58358	65.17	1	0.399738
GSM1672697	9.90607	9.15181	9.36599	12.3179	12.0673	9.92307	145.77	0	0.422393
GSM1672698	9.1959	6.6088	9.26158	11.6661	11.798	8.92551	73.7	1	0.36557
GSM1672699	9.57198	8.17565	9.37831	11.8655	11.9421	10.1273	3.27	1	0.422518
GSM1672700	9.36085	8.09299	8.74134	12.3822	11.6577	9.3818	19.5	1	0.377879
GSM1672701	9.8752	9.42365	9.62695	12.2825	11.6288	9.82194	8.4	1	0.42951
GSM1672702	9.14351	8.9325	9.1034	11.9833	12.8194	9.38115	26.9	1	0.374642
GSM1672703	9.36498	8.10907	9.57055	11.4215	11.9024	8.95382	129.8	0	0.386199
GSM1672704	9.4528	8.2847	9.34457	12.0271	12.1903	9.88014	19.6	1	0.406366
GSM1672705	9.48497	7.63915	9.52024	12.1566	12.1111	10.3463	105.37	1	0.421549
GSM1672706	10.1627	8.52027	9.97388	12.2688	10.6401	9.94867	157.5	1	0.4532
GSM1672707	9.39699	7.83005	10.249	12.3323	11.9685	11.0548	120.47	1	0.455955
GSM1672708	9.82392	7.54007	9.46667	12.1379	11.8688	9.73815	47.8	1	0.411055
GSM1672709	9.23282	8.34645	10.5135	11.9281	12.4789	9.88339	129.97	1	0.418481
GSM1672710	9.67965	7.64282	9.64926	12.1132	12.2013	10.0482	52.3	0	0.418005
GSM1672711	9.09043	6.65237	9.40582	12.2668	12.0104	9.80789	69.4	0	0.385664
GSM1672712	10.0471	8.97332	10.9478	11.6302	12.3721	9.87614	25.95	1	0.454388
GSM1672713	9.11885	8.75161	9.65849	11.5302	11.4482	9.69015	121.77	0	0.41393
GSM1672714	9.78576	9.11261	9.43922	11.6111	11.8393	9.89227	32.57	1	0.430556
GSM1672715	9.72967	7.89146	9.36571	11.976	11.5117	9.65476	40.2	1	0.412256
GSM1672716	9.79176	8.79631	9.50669	11.864	11.4091	10.2166	14.47	1	0.442874
GSM1672717	10.2888	8.36651	9.2347	11.3942	11.9352	9.45567	9.17	1	0.422395
GSM1672718	9.95894	8.71969	8.51521	11.8672	11.2641	10.1732	19	1	0.430433
GSM1672719	9.42696	7.58195	9.56683	11.9212	11.856	9.8677	121.2	0	0.410114
GSM1672720	9.84156	7.47028	9.65654	11.162	11.6957	9.17836	9	1	0.409183
GSM1672721	9.52732	7.00171	9.898	11.7577	11.4113	9.77402	90.7	0	0.418761
GSM1672722	9.72894	7.57944	9.77747	12.2574	12.1863	9.6844	175.9	0	0.407087
GSM1672723	9.68702	8.70518	10.4224	11.8805	11.0741	10.2102	45.3	1	0.458276
