# Supplementary material for: Identification of a m6A-related ferroptosis signature as a potential predictive biomarker for lung adenocarcinoma
Source: BMC Pulm Med. 2023 Apr 18;23:128. doi: 10.1186/s12890-023-02410-x (PMC10111681; doi:10.1186/s12890-023-02410-x)
Supplement: Supplementary file 9 — Additional file 9: Supplementary Table 6-S2. The raw data used to generate Figure 6B-D. [file 12890_2023_2410_MOESM9_ESM.xlsx]

## Sheet: S1
SUPPORTING INFORMATION
Supplementary Table 6-S1: The raw data used to generate Figure 6A
	TCGA-05-4249-01A	TCGA-05-4384-01A	TCGA-05-4389-01A	TCGA-05-4396-01A	TCGA-05-4403-01A	TCGA-05-4405-01A	TCGA-05-4417-01A	TCGA-05-4422-01A	TCGA-05-4424-01A	TCGA-05-4425-01A	TCGA-05-4430-01A	TCGA-05-4433-01A	TCGA-05-5420-01A	TCGA-05-5423-01A	TCGA-05-5425-01A	TCGA-05-5715-01A	TCGA-38-4626-01A	TCGA-38-4627-01A	TCGA-38-4628-01A	TCGA-38-7271-01A	TCGA-38-A44F-01A	TCGA-44-2655-01A	TCGA-44-2656-01A	TCGA-44-2656-01B	TCGA-44-2657-01A	TCGA-44-2659-01A	TCGA-44-2661-01A	TCGA-44-2665-01A	TCGA-44-2666-01A	TCGA-44-2666-01B	TCGA-44-3396-01A	TCGA-44-3398-01A	TCGA-44-3918-01A	TCGA-44-3918-01B	TCGA-44-4112-01A	TCGA-44-4112-01B	TCGA-44-6145-01A	TCGA-44-6146-01A	TCGA-44-6146-01B	TCGA-44-6147-01A	TCGA-44-6147-01B	TCGA-44-6148-01A	TCGA-44-6775-01C	TCGA-44-6776-01A	TCGA-44-6777-01A	TCGA-44-6778-01A	TCGA-44-6779-01A	TCGA-44-7659-01A	TCGA-44-7671-01A
KEGG_ASTHMA	0.470893	-0.472647	0.598575	-0.538672	0.343702	-0.198712	0.221279	0.44767	0.0316848	0.563732	0.403183	0.273805	0.682656	0.644737	0.418808	-0.155507	0.578697	0.353861	0.135159	0.705865	0.529802	0.497231	0.590215	-0.05963	0.793985	0.590427	0.808104	0.574421	-0.510302	-0.388304	0.592851	0.630711	0.61495	0.0466495	0.261938	-0.249903	0.567836	-0.661616	-0.487899	-0.316542	-0.00568974	0.27564	-0.148716	-0.428763	0.784117	0.613853	0.463513	-0.306021	-0.669002
KEGG_AUTOIMMUNE_THYROID_DISEASE	-0.0223741	-0.586197	0.55664	-0.397794	0.480241	-0.524967	0.367902	0.60092	0.097519	0.527889	0.275016	0.51906	0.706334	0.633778	0.649212	-0.298144	0.548928	0.32683	-0.104421	0.716276	0.505585	0.365427	0.621343	0.0842114	0.736913	0.588403	0.74402	0.402449	-0.551738	-0.484115	0.543341	0.590052	0.619709	0.0246808	-0.151035	-0.31086	0.684752	-0.51568	-0.436036	-0.267391	-0.0394842	-0.372437	-0.154473	-0.604171	0.66332	0.640782	0.605126	-0.433014	-0.647635
KEGG_INTESTINAL_IMMUNE_NETWORK_FOR_IGA_PRODUCTION	0.129917	-0.508478	0.245007	-0.427157	0.416512	-0.179655	0.47564	0.446559	0.180066	0.441551	0.231721	0.408537	0.603119	0.502978	0.547941	-0.305815	0.499193	0.28014	-0.275105	0.708502	0.461061	0.279481	0.459706	0.117849	0.684379	0.366822	0.647008	0.314658	-0.566883	-0.44353	0.500025	0.475381	0.474371	0.0658608	0.103222	-0.212741	0.601091	-0.43656	-0.315226	-0.0697732	0.124136	-0.0552022	-0.0911079	-0.525176	0.64685	0.574814	0.422239	-0.218746	-0.619358
KEGG_ALLOGRAFT_REJECTION	-0.0177302	-0.49431	0.549924	-0.326649	0.494381	-0.507781	0.331022	0.607433	0.0938566	0.582698	0.238767	0.545852	0.677217	0.606651	0.644784	-0.329543	0.51851	0.286476	-0.0611799	0.680662	0.491362	0.368423	0.586199	0.0795781	0.74931	0.555844	0.754165	0.34191	-0.541013	-0.472289	0.521805	0.57521	0.614776	-0.0443553	-0.198031	-0.330179	0.620945	-0.527772	-0.438918	-0.310805	-0.0758228	-0.361909	-0.204432	-0.602691	0.669258	0.628619	0.55692	-0.365108	-0.667903
KEGG_PRIMARY_BILE_ACID_BIOSYNTHESIS	-0.35621	0.311271	0.407965	0.0283447	-0.0881878	0.355935	-0.19433	-0.113577	-0.292747	0.16058	0.175397	-0.304766	0.469539	0.579447	0.0636356	0.164533	0.637304	0.500082	0.240828	0.454977	0.0633259	0.599275	0.295878	-0.139659	0.297115	0.521943	0.474045	0.496289	0.119686	-0.247436	0.0851436	0.581659	-0.0246516	-0.131801	0.305543	0.0682169	-0.0718407	-0.444722	-0.23691	0.131824	-0.0534476	0.229341	0.202472	0.494127	0.429038	-0.314951	-0.202543	0.518554	0.364851
KEGG_CELL_CYCLE	-0.263107	-0.44036	0.167972	-0.148282	-0.255817	-0.335172	-0.190258	-0.161077	0.0968334	0.143933	-0.166691	-0.0682427	0.0962026	-0.300918	0.317896	-0.290684	-0.405419	-0.219715	0.0441116	-0.17799	-0.458913	-0.343445	0.137961	-0.0724106	-0.284709	-0.445998	-0.380529	-0.19257	-0.0408719	-0.233585	0.289787	-0.0965487	0.0425496	-0.124593	0.130115	-0.0569881	0.310267	-0.247418	-0.153902	-0.383118	-0.134991	-0.428914	-0.0171973	-0.449043	-0.255156	0.244801	0.253451	-0.433698	-0.107342
KEGG_PROTEASOME	-0.39268	-0.566006	0.461292	-0.460669	0.0121264	-0.677776	-0.0943628	-0.258306	0.29518	-0.172688	-0.0369753	-0.523953	0.655154	0.213219	0.610729	0.327753	-0.376773	-0.0742241	0.515824	-0.441869	-0.42791	0.550557	0.283769	-0.585355	-0.42043	-0.249264	0.0380164	-0.432723	-0.567049	-0.782265	0.368449	0.296817	0.256671	-0.61207	0.436231	-0.682931	0.135831	-0.629392	-0.628096	-0.573131	-0.585675	-0.773138	-0.58592	0.261135	-0.359703	-0.34784	0.586826	-0.356699	-0.0279618
KEGG_MISMATCH_REPAIR	-0.471338	-0.373302	0.333806	-0.234828	-0.52041	-0.460365	-0.570514	-0.119618	0.364085	0.109034	-0.377396	-0.427532	0.0267184	0.0603127	0.428715	-0.134543	-0.664171	-0.484619	0.285644	-0.41317	-0.574739	-0.147039	0.269508	-0.184236	-0.243918	-0.315285	-0.415917	-0.443985	0.281119	-0.274743	0.436395	-0.345234	-0.196264	-0.435642	0.44795	-0.427888	0.0765566	-0.382984	-0.466929	-0.318456	-0.448518	-0.427363	-0.221846	-0.548649	-0.435345	0.122443	0.243839	-0.219847	-0.214281
KEGG_HOMOLOGOUS_RECOMBINATION	-0.676185	-0.635647	0.145416	-0.475114	-0.571258	-0.470733	-0.690934	0.196757	0.170804	0.0871293	-0.544738	-0.47148	0.239527	-0.0144525	0.175851	-0.293143	-0.721083	-0.569814	0.145979	-0.547106	-0.506041	-0.470958	0.166087	0.0649691	-0.394093	-0.451039	-0.415012	-0.42497	0.0083697	-0.0402827	0.443183	-0.403574	-0.113344	-0.112394	-0.171734	-0.215791	0.0158438	-0.404854	-0.20634	-0.310584	-0.0967223	-0.523284	-0.0956626	-0.59642	-0.438029	0.0438773	0.204995	-0.288753	-0.354852
KEGG_DNA_REPLICATION	-0.577499	-0.626154	0.542731	-0.395359	-0.50143	-0.492193	-0.555266	-0.0801832	0.333305	0.371659	-0.347094	-0.423293	0.32433	-0.070584	0.609396	0.097193	-0.698299	-0.426312	0.381651	-0.355735	-0.587343	-0.362657	0.0573494	-0.403024	-0.122569	-0.419975	-0.434048	-0.437202	0.235515	-0.457681	0.439015	-0.273123	-0.302238	-0.556868	0.132612	-0.49514	0.280223	-0.558266	-0.641604	-0.521719	-0.525462	-0.629854	-0.356896	-0.649303	-0.432462	0.129934	0.211975	-0.42004	-0.487963
[truncated: 439 more columns]

## Sheet: S2
SUPPORTING INFORMATION
Supplementary Table 6-S2: The raw data used to generate Figure 6B-D
	TCGA-05-4249-01A	TCGA-05-4384-01A	TCGA-05-4389-01A	TCGA-05-4396-01A	TCGA-05-4403-01A	TCGA-05-4405-01A	TCGA-05-4417-01A	TCGA-05-4422-01A	TCGA-05-4424-01A	TCGA-05-4425-01A	TCGA-05-4430-01A	TCGA-05-4433-01A	TCGA-05-5420-01A	TCGA-05-5423-01A	TCGA-05-5425-01A	TCGA-05-5715-01A	TCGA-38-4626-01A	TCGA-38-4627-01A	TCGA-38-4628-01A	TCGA-38-7271-01A	TCGA-38-A44F-01A	TCGA-44-2655-01A	TCGA-44-2656-01A	TCGA-44-2656-01B	TCGA-44-2657-01A	TCGA-44-2659-01A	TCGA-44-2661-01A	TCGA-44-2665-01A	TCGA-44-2666-01A	TCGA-44-2666-01B	TCGA-44-3396-01A	TCGA-44-3398-01A	TCGA-44-3918-01A	TCGA-44-3918-01B	TCGA-44-4112-01A	TCGA-44-4112-01B	TCGA-44-6145-01A	TCGA-44-6146-01A	TCGA-44-6146-01B	TCGA-44-6147-01A	TCGA-44-6147-01B	TCGA-44-6148-01A	TCGA-44-6775-01C	TCGA-44-6776-01A	TCGA-44-6777-01A	TCGA-44-6778-01A	TCGA-44-6779-01A	TCGA-44-7659-01A	TCGA-44-7671-01A
GOBP_DOUBLE_STRAND_BREAK_REPAIR_VIA_BREAK_INDUCED_REPLICATION	-0.698484	-0.882864	0.580256	-0.251074	-0.562529	-0.462679	-0.52903	0.115415	0.391236	0.381003	-0.508685	-0.331818	0.216006	-0.414199	0.420424	-0.077518	-0.695556	-0.533167	0.211798	-0.606494	-0.724059	-0.737285	-0.0735819	-0.453735	-0.39979	-0.651518	-0.621395	-0.307098	0.41454	-0.397381	0.383956	-0.419484	-0.180355	-0.471009	-0.249026	-0.493712	0.475447	-0.635649	-0.657008	-0.47991	-0.371707	-0.731786	-0.491729	-0.695729	-0.489069	0.274785	0.261952	-0.657526	-0.522637
GOBP_DESMOSOME_ORGANIZATION	0.338161	-0.0299159	0.0866156	0.0688555	0.675037	0.102202	-0.242542	-0.498173	0.299959	-0.0300604	0.0333268	0.585087	-0.493415	-0.608988	-0.153545	0.104302	-0.559507	-0.187545	0.059423	-0.244709	-0.0489794	-0.4245	-0.0966388	-0.287991	-0.711067	-0.177712	-0.59066	-0.392477	-0.104541	-0.138057	-0.0724763	0.133243	-0.0214552	-0.169235	-0.175741	-0.332063	0.447969	0.561729	-0.019885	-0.260282	-0.387203	-0.107555	-0.419985	-0.0669421	-0.00720928	-0.650665	0.664168	-0.360689	0.397884
GOBP_POSITIVE_REGULATION_OF_ESTABLISHMENT_OF_PROTEIN_LOCALIZATION_TO_TELOMERE	-0.0594298	-0.643664	0.44715	-0.593565	-0.171952	-0.252636	-0.562595	-0.00148172	0.315687	-0.296051	-0.0238498	-0.20523	0.500235	-0.0114193	0.548328	0.0325266	-0.661966	-0.154201	0.660871	-0.291955	-0.630258	0.399601	0.159566	-0.705631	-0.702982	-0.396326	-0.53248	-0.616456	-0.169481	-0.743211	-0.0543671	-0.0655712	0.285344	-0.756966	0.426657	-0.736541	-0.443852	-0.583018	-0.708323	-0.509519	-0.74126	-0.477001	-0.694427	-0.169664	-0.0792284	0.0342455	-0.00789133	-0.454761	0.313462
GOBP_MEIOTIC_SPINDLE_ORGANIZATION	-0.388865	-0.5007	-0.210466	-0.0716696	-0.501569	-0.471026	0.186812	0.013949	0.379863	-0.169371	-0.523422	0.000472649	-0.449824	-0.434063	-0.287464	-0.286014	-0.316781	-0.422827	-0.469916	-0.505122	-0.690331	-0.58962	0.0952641	-0.0885172	-0.631303	-0.650811	-0.623335	-0.473277	-0.48945	-0.378754	0.121788	-0.590637	-0.326997	-0.266136	-0.277598	-0.366068	-0.0212111	-0.126378	-0.256679	-0.404331	-0.436058	-0.554588	-0.264309	-0.37825	0.0421106	0.0439024	0.232024	-0.606804	-0.275053
GOBP_DNA_STRAND_ELONGATION_INVOLVED_IN_DNA_REPLICATION	-0.446967	-0.695356	0.583941	-0.231866	-0.643566	-0.455322	-0.524003	0.231468	0.485408	0.308228	-0.397031	-0.241118	0.258302	-0.429762	0.56668	-0.0968272	-0.733466	-0.611673	0.233334	-0.652589	-0.694029	-0.663234	0.0832844	-0.313457	-0.533805	-0.52394	-0.545362	-0.482067	0.423021	-0.244182	0.37053	-0.514074	-0.210207	-0.469386	0.140262	-0.308782	0.216819	-0.504068	-0.555005	-0.355595	-0.320036	-0.64544	-0.241382	-0.595019	-0.516951	0.365471	0.22666	-0.587193	-0.37897
GOBP_B_CELL_RECEPTOR_SIGNALING_PATHWAY	0.31895	-0.302175	-0.0320709	-0.324301	0.137094	0.12549	0.465151	0.234137	-0.00339053	0.0784528	0.00838784	0.388751	0.364169	0.214449	0.280913	-0.0333622	0.397651	0.142574	-0.363766	0.652164	0.492125	0.00722829	0.380727	0.298962	0.659829	0.360312	0.423814	-0.152999	-0.192893	-0.00630688	0.385641	0.204387	0.339801	0.300154	-0.320405	0.211147	0.526565	-0.22683	0.0682652	0.363751	0.374531	0.0382635	0.281143	-0.35162	0.541189	0.614561	0.29833	0.0725066	-0.243305
GOBP_DETECTION_OF_EXTERNAL_BIOTIC_STIMULUS	0.163968	-0.0484861	0.270165	-0.390454	0.47141	0.113976	0.427899	0.276272	0.262848	0.339806	0.419711	0.485699	0.456819	0.441013	0.463379	0.154492	0.663092	0.560435	0.0891529	0.699067	0.452238	0.0495073	0.431307	0.140833	0.623867	0.417687	0.73014	0.523153	-0.51248	-0.351075	0.400414	0.503742	0.451086	0.115789	-0.274664	-0.0609894	0.488139	-0.281428	-0.193133	-0.0875313	-0.0445915	-0.174897	0.0610743	-0.607603	0.708145	0.690858	0.498628	-0.18581	-0.520815
GOBP_REGULATION_OF_B_CELL_RECEPTOR_SIGNALING_PATHWAY	0.476094	-0.24613	-0.154995	-0.289957	0.158024	0.295048	0.393942	-0.0693753	0.0609346	0.0473796	0.137078	0.442899	0.291023	0.175361	0.12495	0.158639	0.375174	0.151109	-0.418886	0.664664	0.538464	0.106397	0.563192	0.474398	0.676066	0.493762	0.503445	0.065505	0.0400574	0.272517	0.382055	0.343291	0.49096	0.452121	-0.21428	0.414165	0.475518	-0.076755	0.388765	0.511236	0.532431	0.0925666	0.414074	-0.316147	0.506576	0.617293	0.360273	0.148792	-0.291178
GOBP_DETECTION_OF_OTHER_ORGANISM	0.131595	-0.12796	0.165501	-0.397258	0.489563	-0.002327	0.404124	0.247861	0.213837	0.456754	0.312605	0.490186	0.448514	0.41941	0.316839	-0.110942	0.68105	0.552925	0.0106584	0.707186	0.459051	-0.0539602	0.494338	0.266374	0.616985	0.562682	0.749637	0.549186	-0.422835	-0.271351	0.499076	0.538606	0.508369	0.289692	-0.233077	0.0716866	0.468088	-0.268805	-0.10716	-0.00347575	0.0735754	-0.118845	0.210742	-0.601413	0.745076	0.738917	0.474019	-0.0704625	-0.62074
GOBP_NEGATIVE_T_CELL_SELECTION	0.0521282	-0.298264	0.301119	-0.223499	0.565322	-0.318884	0.613657	0.390316	0.096497	0.441657	-0.00177106	0.587294	0.565734	0.437868	0.51886	-0.153655	0.39339	0.365676	-0.220679	0.755348	0.390015	0.382752	0.571903	0.681588	0.781339	0.551163	0.697946	0.289384	-0.561065	-0.355947	0.447752	0.359488	0.604581	0.612517	-0.221315	0.35606	0.604502	-0.200995	0.141399	0.197377	0.466249	-0.0742317	0.265899	-0.475335	0.659573	0.580857	0.390302	-0.242861	-0.538902
GOCC_MHC_CLASS_II_PROTEIN_COMPLEX	0.533643	-0.614217	0.543464	-0.541283	0.421902	-0.424455	0.0257205	0.680581	0.0565007	0.654131	0.311888	0.401003	0.643266	0.778168	0.546618	-0.18789	0.603037	0.318747	0.248982	0.743975	0.540094	0.614555	0.653497	-0.232664	0.917698	0.728615	0.867057	0.646729	-0.686134	-0.633119	0.532953	0.680812	0.5712	-0.356485	0.254062	-0.48456	0.692381	-0.621007	-0.562201	-0.32906	-0.346105	0.0520753	-0.393694	-0.510331	0.828076	0.549915	0.530941	-0.491232	-0.69158
GOCC_MHC_PROTEIN_COMPLEX	0.0500762	-0.548104	0.587893	-0.242467	0.583268	-0.488522	-0.00770573	0.707449	-0.00968752	0.582028	0.259792	0.550165	0.628742	0.704503	0.62529	-0.0395372	0.544264	0.416598	0.216338	0.733753	0.570469	0.56929	0.608646	-0.28213	0.795566	0.707951	0.775956	0.646104	-0.619466	-0.636583	0.425103	0.657392	0.521131	-0.401166	-0.120212	-0.56742	0.69122	-0.535647	-0.547934	-0.382178	-0.426842	-0.314384	-0.437066	-0.481364	0.736513	0.543521	0.655851	-0.30789	-0.624081
GOCC_LAMELLAR_BODY	0.470295	0.348129	0.0679617	0.381297	0.480412	0.00296397	0.698453	0.0568335	0.40931	0.448503	0.522532	0.422134	-0.126181	0.418834	0.550664	0.685183	0.780721	0.124092	0.299402	0.552368	-0.23869	0.622351	0.175413	-0.394868	0.134325	0.393725	0.363253	-0.475034	0.314095	-0.399596	-0.475778	0.411028	-0.276203	-0.353164	-0.0672771	-0.241325	-0.0098541	0.276846	-0.409344	-0.370074	-0.455812	-0.0266048	-0.405287	0.657937	0.655047	0.216351	-0.359542	0.532557	0.514344
GOCC_LUMENAL_SIDE_OF_ENDOPLASMIC_RETICULUM_MEMBRANE	-0.017136	-0.576104	0.512085	0.0360704	0.477482	-0.498502	0.102854	0.55713	0.158053	0.455779	0.199655	0.283157	0.334778	0.253134	0.526719	0.311399	0.420611	0.35765	-0.108474	0.57229	0.352024	0.352857	-0.0430766	-0.407593	0.616828	0.538425	0.468984	0.445802	-0.638671	-0.613377	0.4158	0.391762	0.179943	-0.454874	-0.0915932	-0.596955	0.563374	-0.446683	-0.505899	-0.412494	-0.385811	-0.382038	-0.380549	-0.397176	0.621249	0.309283	0.568792	-0.37929	-0.434629
GOCC_T_CELL_RECEPTOR_COMPLEX	-0.146513	-0.487841	0.69714	-0.319865	0.228733	-0.434585	0.586089	0.590568	0.26263	0.53759	0.0226568	0.547488	0.636624	0.463085	0.520271	-0.241832	-0.093975	0.0451955	-0.288171	0.850619	0.470234	-0.202678	0.586292	0.0171279	0.802099	0.399624	0.735898	-0.474525	-0.589007	-0.563945	0.445736	0.329237	0.569588	-0.127663	-0.149713	-0.329761	0.634651	-0.473091	-0.552976	-0.0936767	-0.0583868	-0.340141	-0.213066	-0.445069	0.564744	0.568726	0.507385	-0.397228	-0.659698
GOCC_CONTRACTILE_RING	-0.299155	-0.325288	0.225672	0.126992	-0.035954	-0.10916	-0.420285	-0.210202	0.184633	0.0382542	-0.0962546	0.432864	-0.534207	-0.641714	0.070844	-0.049941	-0.462188	-0.379331	0.0249517	-0.233569	-0.665348	-0.536798	-0.254217	-0.295202	-0.517836	-0.593575	-0.718878	-0.586454	-0.350407	-0.471881	0.322745	-0.743827	-0.69307	-0.475015	-0.280543	-0.303989	-0.0974919	0.0578186	-0.413379	-0.373976	-0.419855	-0.39567	-0.311654	-0.343655	-0.213057	-0.22847	0.422751	-0.419124	-0.0849184
GOCC_CONDENSED_CHROMOSOME_OUTER_KINETOCHORE	-0.687275	-0.832371	0.121014	-0.25253	-0.609435	-0.588532	-0.023735	-0.522542	0.45018	-0.306046	-0.310582	0.0402774	0.205311	-0.300944	0.331768	0.0560312	-0.641535	-0.471676	-0.0489947	-0.46455	-0.753605	-0.71821	0.259051	0.181495	-0.388981	-0.541786	-0.577512	-0.275765	-0.230107	-0.32291	-0.117711	-0.316815	0.193378	-0.0619025	0.236592	-0.0648982	-0.222826	-0.535972	-0.360624	-0.585106	-0.143832	-0.855906	0.120873	-0.630862	-0.298549	0.285327	0.467699	-0.769725	-0.435064
GOCC_PRONUCLEUS	-0.0383796	-0.633787	-0.254397	-0.158442	-0.556914	-0.491113	-0.381935	0.0153939	0.488298	-0.591785	-0.431183	-0.0643329	-0.453363	-0.551002	0.387281	-0.33413	-0.67251	-0.713026	-0.490919	-0.630223	-0.60796	-0.751611	0.143396	0.124059	-0.256171	-0.478391	-0.576532	-0.402077	-0.473245	-0.336708	-0.0449773	-0.532152	0.0434541	0.402442	-0.316505	-0.0508271	0.174508	-0.307393	-0.00822727	-0.500522	-0.0523871	-0.740955	0.216888	-0.571608	-0.477314	0.667819	0.215727	-0.562951	-0.568166
GOCC_DNA_REPLICATION_PREINITIATION_COMPLEX	-0.555221	-0.876747	0.630415	-0.366143	-0.520546	-0.548998	-0.552486	-0.0374897	0.654022	0.372596	-0.36185	-0.0148295	0.203291	-0.495124	0.553494	0.244313	-0.716151	-0.377219	0.264146	-0.519422	-0.728776	-0.746775	0.100661	-0.37393	-0.354415	-0.62508	-0.573162	-0.11287	0.354656	-0.419309	0.541199	-0.45274	-0.196304	-0.494596	-0.249026	-0.497124	0.425249	-0.673048	-0.659039	-0.521595	-0.395953	-0.682011	-0.319756	-0.730809	-0.445829	0.26441	0.434283	-0.769088	-0.493062
GOCC_CMG_COMPLEX	-0.56543	-0.922609	0.627678	-0.482963	-0.570861	-0.532717	-0.55242	-0.185701	0.670188	0.430015	-0.309967	-0.133681	0.202298	-0.603764	0.525464	0.219109	-0.714219	-0.417043	0.205476	-0.479073	-0.723469	-0.812574	0.100649	-0.455538	-0.452651	-0.653497	-0.638607	-0.183011	0.440769	-0.418607	0.540979	-0.565368	-0.196281	-0.572656	-0.248996	-0.510096	0.380982	-0.689627	-0.714227	-0.500333	-0.4929	-0.738725	-0.446499	-0.72361	-0.486563	0.372352	0.424312	-0.755791	-0.473041
GOMF_SINGLE_STRANDED_DNA_HELICASE_ACTIVITY	-0.397051	-0.614688	0.212891	-0.202996	-0.573096	-0.517314	-0.450915	0.232221	0.280863	0.106469	-0.369682	-0.0392945	0.20694	-0.42247	0.568931	-0.306059	-0.735452	-0.495017	0.00673067	-0.378636	-0.587155	-0.528197	0.132343	-0.178683	-0.358139	-0.533948	-0.537217	-0.378142	0.301938	-0.287427	0.337243	-0.3804	-0.0179037	-0.29377	0.138186	-0.235519	0.110905	-0.554153	-0.481426	-0.425144	-0.339113	-0.645681	-0.250185	-0.803213	-0.529825	0.453047	0.373291	-0.41862	-0.542038
GOMF_DNA_REPLICATION_ORIGIN_BINDING	-0.275747	-0.658688	0.44022	-0.242884	-0.596341	-0.218582	-0.394005	-0.0745367	0.584926	0.159463	-0.273774	-0.16335	0.0401688	-0.480597	0.501672	0.210974	-0.712048	-0.633087	0.0110733	-0.528366	-0.675175	-0.59091	0.262253	-0.0667514	-0.309585	-0.573852	-0.629181	-0.4294	0.409924	-0.0742087	0.315331	-0.430611	-0.0481244	-0.254637	-0.221876	-0.211646	0.449918	-0.336195	-0.346414	-0.353098	-0.176205	-0.526586	0.0588531	-0.467749	-0.450386	0.291933	0.0874022	-0.524093	-0.243016
GOMF_DNA_POLYMERASE_BINDING	-0.192346	-0.615312	0.342902	-0.328688	-0.263746	-0.395708	-0.4812	0.0568863	0.280996	-0.241044	-0.169233	-0.183285	-0.187631	-0.460919	0.273923	-0.0161979	-0.640865	-0.346433	0.227714	-0.28322	-0.582727	-0.340619	-0.429757	-0.493579	-0.497312	-0.607382	-0.555446	-0.290982	0.055287	-0.346371	0.251089	-0.452894	-0.416283	-0.43452	0.102026	-0.445807	-0.104822	-0.340673	-0.477652	-0.498534	-0.481722	-0.416796	-0.469307	-0.465733	-0.317527	0.158459	0.125784	-0.262766	-0.0654308
GOMF_U3_SNORNA_BINDING	0.0445683	-0.31514	0.352782	-0.389264	-0.284939	0.389088	-0.202551	0.00570198	0.335866	-0.0131641	-0.401961	-0.416737	-0.14549	-0.521799	0.471538	-0.29602	-0.780315	-0.466974	-0.146075	0.0751476	-0.5371	-0.143523	-0.030528	-0.519413	-0.498083	-0.459916	-0.766454	-0.46363	0.472091	-0.370669	-0.373391	-0.596027	-0.455591	-0.598081	-0.502715	-0.492677	-0.394008	0.291379	-0.589559	0.100218	-0.579602	-0.496589	-0.58826	0.0463923	-0.360111	-0.189123	-0.375736	0.210635	0.410833
GOMF_FOUR_WAY_JUNCTION_DNA_BINDING	-0.43676	-0.487023	-0.046589	-0.216935	-0.74517	-0.313793	-0.0115341	-0.0921278	0.569068	-0.0557482	-0.461432	-0.417323	-0.258357	-0.513306	-0.281584	-0.2686	-0.70265	-0.436421	-0.175421	-0.307226	-0.64212	-0.513037	0.0418708	0.196223	-0.337862	-0.507082	-0.521648	-0.650089	0.186371	0.111284	0.322202	-0.576897	-0.0928061	0.152065	-0.182814	0.220167	-0.000812246	-0.510324	-0.082602	-0.175433	0.24733	-0.457159	0.194589	-0.55805	-0.554835	0.445316	0.165179	-0.423279	-0.451968
GOMF_IMMUNOGLOBULIN_BINDING	0.408321	-0.0830893	0.250105	-0.511485	0.556499	0.218812	0.497914	0.196445	0.327695	0.361876	0.53895	0.487121	0.600552	0.556744	0.519576	0.40681	0.694554	0.644673	0.226909	0.642312	0.460436	0.241941	0.500839	-0.107737	0.584572	0.260913	0.772412	0.128753	-0.294733	-0.364463	0.432945	0.628777	0.4453	0.014405	0.0649626	-0.168161	0.553176	-0.530944	-0.371458	-0.31994	0.00192314	0.119387	-0.131021	-0.275323	0.74376	0.634543	0.566603	-0.236607	-0.354075
GOMF_PATTERN_RECOGNITION_RECEPTOR_ACTIVITY	0.170035	0.424931	0.289418	-0.438461	0.527073	0.0774841	0.497392	-0.226153	0.567093	0.556735	0.301653	0.551986	0.554486	0.565836	0.376143	0.297244	0.729824	0.557519	0.217367	0.6682	0.485783	0.0505316	0.469378	0.2615	0.435896	0.152995	0.730061	0.468681	-0.359374	-0.332099	0.566399	0.50601	0.419575	0.20823	-0.159865	-0.0587645	0.44604	-0.173786	-0.0840664	-0.27982	0.130316	0.0966392	0.0909487	-0.476655	0.748063	0.726456	0.505196	-0.0836788	-0.453722
GOMF_ANTIGEN_BINDING	0.192038	-0.261906	0.490973	-0.220859	0.45466	-0.304033	0.442946	0.354621	0.182651	0.339553	0.340633	0.437269	0.369322	0.285204	0.492986	-0.0747622	0.429275	0.323681	-0.202411	0.67996	0.373879	0.199549	0.349302	-0.197515	0.578547	0.484197	0.496027	0.242245	-0.371027	-0.444798	0.362168	0.397306	0.185066	-0.257095	-0.270205	-0.391181	0.602116	-0.383739	-0.398015	-0.232636	-0.232477	-0.142485	-0.345859	-0.109352	0.618151	0.523803	0.606747	-0.158913	-0.35499
GOMF_C_C_CHEMOKINE_BINDING	0.202013	0.0432958	0.400156	-0.382502	0.504544	-0.0537989	0.693075	0.362338	0.504942	0.39592	0.538692	0.53832	0.57578	0.465555	0.533233	-0.147664	0.561078	0.478677	-0.316756	0.69066	0.439722	0.307788	0.436673	0.0771503	0.661728	0.409188	0.605058	0.187873	-0.575483	-0.285104	0.610581	0.569227	0.285652	0.0645085	-0.228522	-0.0134097	0.634708	-0.0331916	-0.011974	0.0266037	0.222349	0.272563	0.158258	-0.393563	0.641657	0.674349	0.37726	-0.370452	-0.184304
GOMF_T_CELL_RECEPTOR_BINDING	0.0737937	-0.424314	0.40312	-0.424443	0.597892	-0.213251	0.411	0.474697	0.114233	0.426476	0.110691	0.586038	0.566066	0.323597	0.627725	-0.0848421	0.196739	0.268905	-0.185588	0.662244	0.554861	0.405502	0.567277	0.0837936	0.741836	0.642171	0.669097	0.284169	-0.670271	-0.606221	0.156816	0.407955	0.404589	-0.157234	-0.28415	-0.441213	0.671695	-0.280661	-0.471856	0.00808784	-0.0716688	-0.410798	-0.333842	-0.391595	0.580134	0.622726	0.729465	-0.25014	-0.63681
[truncated: 439 more columns]
