# Supplementary material for: Identification of a m6A-related ferroptosis signature as a potential predictive biomarker for lung adenocarcinoma
Source: BMC Pulm Med. 2023 Apr 18;23:128. doi: 10.1186/s12890-023-02410-x (PMC10111681; doi:10.1186/s12890-023-02410-x)
Supplement: Supplementary file 11 — Additional file 11: Supplementary Table 8-S1. The raw data used to generate Figure 8A-C [file 12890_2023_2410_MOESM11_ESM.xlsx]

## Sheet: S1
SUPPORTING INFORMATION
Supplementary Table 8-S1: The raw data used to generate Figure 8A-C
ID	StromalScore	ImmuneScore	ESTIMATEScore
TCGA-05-4249-01A	-170.292	1082.25	911.956
TCGA-05-4384-01A	-249.067	863.468	614.401
TCGA-05-4389-01A	-514.804	1533.54	1018.73
TCGA-05-4396-01A	-933.932	-126.039	-1059.97
TCGA-05-4403-01A	-71.562	1352.73	1281.17
TCGA-05-4405-01A	531.727	854.375	1386.1
TCGA-05-4417-01A	992.951	1660.2	2653.15
TCGA-05-4422-01A	-844.686	1517.1	672.419
TCGA-05-4424-01A	265.867	1200.39	1466.26
TCGA-05-4425-01A	236.085	1603.61	1839.7
TCGA-05-4430-01A	779.166	1394.58	2173.75
TCGA-05-4433-01A	-498.776	1540.28	1041.51
TCGA-05-5420-01A	368.147	2418.65	2786.8
TCGA-05-5423-01A	-70.8961	1760.83	1689.93
TCGA-05-5425-01A	22.9578	1812.89	1835.85
TCGA-05-5715-01A	232.188	978.017	1210.2
TCGA-38-4626-01A	753.585	1830.92	2584.5
TCGA-38-4627-01A	1644.46	1516.27	3160.72
TCGA-38-4628-01A	97.5282	745.966	843.495
TCGA-38-7271-01A	859.37	2518.15	3377.52
TCGA-38-A44F-01A	271.457	1946.51	2217.97
TCGA-44-2655-01A	-535.515	987.986	452.471
TCGA-44-2656-01A	479.471	2019.02	2498.49
TCGA-44-2656-01B	570.127	1585.71	2155.84
TCGA-44-2657-01A	425.222	2303.18	2728.4
TCGA-44-2659-01A	325.77	1374.85	1700.62
TCGA-44-2661-01A	720.066	2404.74	3124.81
TCGA-44-2665-01A	1118.47	1339.2	2457.67
TCGA-44-2666-01A	-913.186	113.833	-799.353
TCGA-44-2666-01B	-562.868	-246.69	-809.557
TCGA-44-3396-01A	817.376	1876.63	2694
TCGA-44-3398-01A	914.657	1815.27	2729.93
TCGA-44-3918-01A	848.961	2019.64	2868.6
TCGA-44-3918-01B	633.755	1526.42	2160.17
TCGA-44-4112-01A	313.379	771.326	1084.7
TCGA-44-4112-01B	508.162	693.977	1202.14
TCGA-44-6145-01A	389.809	1890.45	2280.25
TCGA-44-6146-01A	-1264.1	-246.438	-1510.54
TCGA-44-6146-01B	-166.042	-82.8087	-248.851
TCGA-44-6147-01A	319.304	1007.74	1327.04
TCGA-44-6147-01B	812.67	1229.18	2041.85
TCGA-44-6148-01A	174.388	858.611	1033
TCGA-44-6775-01C	668.996	1071.7	1740.7
TCGA-44-6776-01A	-1048.51	-222.437	-1270.95
TCGA-44-6777-01A	1542.3	2180.34	3722.64
TCGA-44-6778-01A	428.399	2445.63	2874.03
TCGA-44-6779-01A	308.813	1860.92	2169.73
TCGA-44-7659-01A	-839.88	677.887	-161.994
TCGA-44-7671-01A	-225.63	-121.31	-346.94
TCGA-44-7672-01A	713.68	2037.1	2750.78
TCGA-44-8120-01A	149.59	666.914	816.504
TCGA-44-A479-01A	606.571	2111.39	2717.96
TCGA-44-A47A-01A	-433.581	1426.49	992.907
TCGA-44-A47G-01A	509.672	2112.71	2622.38
TCGA-49-4487-01A	235.818	1784.85	2020.67
TCGA-49-4501-01A	153.875	1298.08	1451.96
TCGA-49-4510-01A	-561.707	289.731	-271.976
TCGA-49-4514-01A	-950.13	882.081	-68.0494
TCGA-49-6744-01A	776.102	1958.12	2734.22
TCGA-49-AAR0-01A	-291.656	1360.51	1068.85
TCGA-49-AAR2-01A	-976.58	947.893	-28.687
TCGA-49-AARN-01A	-513.743	777.485	263.742
TCGA-49-AARR-01A	215.89	1444.05	1659.94
TCGA-50-5045-01A	1071.81	2210.78	3282.59
TCGA-50-5049-01A	1276.95	2584.63	3861.58
TCGA-50-5055-01A	933.669	2453.2	3386.87
TCGA-50-5066-01A	655.365	2015.99	2671.36
TCGA-50-5068-01A	341.683	1990.99	2332.67
TCGA-50-5932-01A	-922.099	43.5382	-878.561
TCGA-50-5935-01A	-180.002	1063.96	883.962
TCGA-50-5941-01A	310.207	2107.83	2418.04
TCGA-50-5942-01A	-251.887	617.917	366.03
TCGA-50-5944-01A	409.754	598.308	1008.06
TCGA-50-6593-01A	498.854	1140.86	1639.71
TCGA-50-8457-01A	370.84	1756.95	2127.79
TCGA-50-8459-01A	1389.12	1944.87	3333.99
TCGA-50-8460-01A	-62.2409	1524.4	1462.16
TCGA-53-7626-01A	386.272	2037.98	2424.25
TCGA-53-7813-01A	-1254.7	465.562	-789.136
TCGA-55-1592-01A	-285.737	772.053	486.316
TCGA-55-1594-01A	-776.065	553.272	-222.793
TCGA-55-6543-01A	-209.607	1030.32	820.715
TCGA-55-6642-01A	948.342	1136	2084.35
TCGA-55-6971-01A	277.4	2193.16	2470.56
TCGA-55-6972-01A	-2088.7	-827.049	-2915.75
TCGA-55-6979-01A	671.472	2298.55	2970.02
TCGA-55-6983-01A	121.496	1440.8	1562.29
TCGA-55-6987-01A	282.651	2457.88	2740.53
TCGA-55-7281-01A	376.146	1624.3	2000.45
TCGA-55-7283-01A	-513.662	903.12	389.458
TCGA-55-7284-01B	75.6064	1265.61	1341.22
TCGA-55-7573-01A	-140.032	1363.61	1223.57
TCGA-55-7574-01A	674.869	1969.31	2644.18
TCGA-55-7724-01A	407.943	1582.07	1990.01
TCGA-55-7725-01A	-518.196	1598.85	1080.66
TCGA-55-7727-01A	-632.353	1098.89	466.542
TCGA-55-7728-01A	-402.305	2263.06	1860.76
TCGA-55-7815-01A	566.081	1276.47	1842.55
TCGA-55-7816-01A	1174.87	1701.63	2876.5
TCGA-55-7914-01A	-435.929	856.487	420.558
TCGA-55-7994-01A	-667.257	1708.32	1041.06
TCGA-55-8085-01A	-469.816	1420.03	950.213
TCGA-55-8087-01A	-589.571	398.709	-190.862
TCGA-55-8091-01A	668.158	1453.8	2121.96
TCGA-55-8097-01A	-290.785	777.413	486.627
TCGA-55-8203-01A	-293.407	1109.53	816.126
TCGA-55-8205-01A	346.001	2175.22	2521.22
TCGA-55-8206-01A	80.3952	1843.84	1924.23
TCGA-55-8207-01A	659.532	1249.58	1909.11
TCGA-55-8208-01A	882.296	2404.63	3286.92
TCGA-55-8508-01A	-381.958	835.33	453.373
TCGA-55-8510-01A	326.456	1833.24	2159.69
TCGA-55-8511-01A	269.899	1424.66	1694.56
TCGA-55-8512-01A	-785.513	393.704	-391.809
TCGA-55-8513-01A	267.384	1779.38	2046.77
TCGA-55-8514-01A	-696.925	671.208	-25.7164
TCGA-55-8616-01A	-569.88	422.488	-147.392
TCGA-55-8619-01A	343.775	2143.61	2487.39
TCGA-55-8621-01A	699.123	2109.72	2808.84
TCGA-55-A48X-01A	-172.639	1576.05	1403.41
TCGA-55-A48Y-01A	217.384	583.108	800.493
TCGA-55-A491-01A	-126.473	1197.66	1071.18
TCGA-55-A4DG-01A	-775.319	958.74	183.421
TCGA-55-A57B-01A	-15.632	1043.49	1027.86
TCGA-62-8395-01A	5.44835	295.929	301.377
TCGA-62-8397-01A	-456.974	941.824	484.85
TCGA-62-8399-01A	-324.308	253.268	-71.0403
TCGA-62-A46S-01A	-659.873	742.495	82.622
TCGA-62-A46V-01A	-130.837	341.939	211.102
TCGA-62-A46Y-01A	-470.472	1554.29	1083.81
TCGA-64-1680-01A	-1032.96	321.982	-710.978
TCGA-64-1681-01A	-63.5658	1045.29	981.729
TCGA-64-5778-01A	-629.004	1842.55	1213.54
TCGA-64-5779-01A	-10.0471	860.368	850.321
TCGA-67-3770-01A	-249.053	1299.45	1050.4
TCGA-67-3772-01A	546.638	1286.72	1833.36
TCGA-67-3773-01A	237.15	1600.11	1837.26
TCGA-67-3774-01A	-170.087	1261.17	1091.09
TCGA-67-4679-01B	203.844	1214.41	1418.26
TCGA-67-6215-01A	-1019.64	697.369	-322.267
TCGA-67-6217-01A	-199.728	1352.91	1153.18
TCGA-69-7761-01A	132.169	1892.96	2025.13
TCGA-69-7763-01A	369.13	662.497	1031.63
TCGA-69-7764-01A	-667.327	427.7	-239.627
TCGA-69-7765-01A	746.838	1195.13	1941.96
TCGA-69-7973-01A	-472.695	20.0497	-452.646
TCGA-69-7980-01A	-84.7503	1171.91	1087.16
TCGA-69-8453-01A	255.452	2120.65	2376.1
TCGA-71-6725-01A	-1151.23	175.388	-975.837
TCGA-73-4658-01A	998.192	1844.12	2842.31
TCGA-73-4659-01A	161.918	751.3	913.218
TCGA-73-4662-01A	-212.327	1423.71	1211.38
TCGA-73-4677-01A	-611.295	713.785	102.49
TCGA-73-7498-01A	-12.2259	806.742	794.516
TCGA-78-7149-01A	-433.45	-6.96064	-440.411
TCGA-78-7152-01A	-457.605	1077.3	619.697
TCGA-78-7153-01A	-948.043	151.856	-796.187
TCGA-78-7156-01A	-1048.92	-163.224	-1212.14
TCGA-78-7158-01A	-1013.77	116.027	-897.747
TCGA-78-7162-01A	25.3912	1188.31	1213.7
TCGA-78-7163-01A	-2082.86	-180.061	-2262.92
TCGA-78-7167-01A	-1018.87	-354.838	-1373.71
TCGA-78-7537-01A	-299.726	374.153	74.4273
TCGA-78-7539-01A	-496.821	1595.47	1098.64
TCGA-78-7633-01A	-825.131	-292.89	-1118.02
TCGA-78-8648-01A	1528	2392.05	3920.05
TCGA-78-8655-01A	-175.973	1334.39	1158.41
TCGA-86-6851-01A	-41.6176	2233.52	2191.9
TCGA-86-7701-01A	244.886	1629.01	1873.89
TCGA-86-7714-01A	-321.687	897.23	575.542
TCGA-86-7954-01A	109.467	1737.33	1846.8
TCGA-86-8056-01A	-313.822	909.152	595.33
TCGA-86-8073-01A	40.1223	643.542	683.664
TCGA-86-8076-01A	-119.432	1917.96	1798.53
TCGA-86-8278-01A	132.972	877.809	1010.78
TCGA-86-8279-01A	-39.4157	199.568	160.152
TCGA-86-8280-01A	383.5	1686.32	2069.82
TCGA-86-8668-01A	402.691	1170	1572.69
TCGA-86-8669-01A	-630.605	892.029	261.424
TCGA-86-8671-01A	1028.66	2713.32	3741.98
TCGA-86-8674-01A	-1292.2	-528.285	-1820.49
TCGA-86-A456-01A	-40.2607	1290.39	1250.13
TCGA-86-A4P7-01A	250.341	1600.23	1850.57
TCGA-86-A4P8-01A	697.797	2465.91	3163.71
TCGA-91-6828-01A	224.889	1622.29	1847.18
TCGA-91-6829-01A	747.273	360.375	1107.65
TCGA-91-6835-01A	579.09	2364.37	2943.46
TCGA-91-6840-01A	-534.007	805.039	271.032
TCGA-91-6849-01A	-265.531	1309.9	1044.36
TCGA-91-7771-01A	396.283	1701.93	2098.21
TCGA-91-8496-01A	-169.351	1711.1	1541.75
TCGA-91-8497-01A	214.392	1666.34	1880.73
TCGA-91-A4BC-01A	595.157	2125.63	2720.78
TCGA-91-A4BD-01A	-795.408	1503.29	707.886
TCGA-93-7347-01A	584.903	2117.53	2702.43
TCGA-93-7348-01A	171.375	878.925	1050.3
TCGA-93-A4JO-01A	79.6923	1931.37	2011.06
TCGA-93-A4JP-01A	182.723	1216.21	1398.93
TCGA-95-7567-01A	-197.979	829.701	631.723
TCGA-95-7948-01A	-807.616	221.879	-585.737
TCGA-95-A4VN-01A	-86.9295	1767.15	1680.22
TCGA-97-7546-01A	401.044	1334.64	1735.69
TCGA-97-7547-01A	-210.933	716.459	505.526
TCGA-97-7552-01A	109.258	2287.4	2396.66
TCGA-97-7553-01A	540.796	2358.02	2898.82
TCGA-97-7554-01A	688.656	928.828	1617.48
TCGA-97-7941-01A	-175.678	859.149	683.47
TCGA-97-8171-01A	-1469.08	-373.319	-1842.4
TCGA-97-8172-01A	526.265	1712.38	2238.65
TCGA-97-8174-01A	433.538	1159.73	1593.26
TCGA-97-8177-01A	664.727	1682.92	2347.64
TCGA-97-8547-01A	633.729	921.336	1555.07
TCGA-97-8552-01A	-233.613	1466.37	1232.75
TCGA-97-A4LX-01A	760.478	2259.34	3019.82
TCGA-97-A4M0-01A	-624.327	1583.82	959.491
TCGA-97-A4M1-01A	-251.774	1222.87	971.097
TCGA-97-A4M2-01A	125.86	2068.89	2194.75
TCGA-97-A4M7-01A	105.988	1758.05	1864.04
TCGA-99-7458-01A	464.369	1649.87	2114.24
TCGA-99-8028-01A	965.471	2552.67	3518.14
TCGA-99-8032-01A	201.292	533.127	734.419
TCGA-99-AA5R-01A	644.79	2288.79	2933.58
TCGA-J2-8194-01A	-97.8361	737.033	639.197
TCGA-J2-A4AE-01A	-787.819	1173.18	385.361
TCGA-L4-A4E6-01A	683.982	2245.49	2929.47
TCGA-L9-A444-01A	255.302	2208.08	2463.38
TCGA-L9-A50W-01A	-669.627	794.631	125.004
TCGA-L9-A743-01A	345.546	1999.51	2345.06
TCGA-L9-A7SV-01A	-1319.66	-225.338	-1545
TCGA-L9-A8F4-01A	-217.643	1590.25	1372.61
TCGA-MN-A4N4-01A	276.384	610.161	886.546
TCGA-MP-A4SW-01A	-297.818	1344.93	1047.11
TCGA-MP-A4T4-01A	432.84	1953.21	2386.05
TCGA-MP-A4T6-01A	-1355.33	943.373	-411.958
TCGA-MP-A4TD-01A	418.031	931.543	1349.57
TCGA-MP-A4TH-01A	-211.283	1772.45	1561.17
TCGA-MP-A4TJ-01A	563.765	2467.06	3030.82
TCGA-MP-A5C7-01A	-1417.85	-520.427	-1938.27
TCGA-NJ-A4YF-01A	-1068.72	-30.7914	-1099.51
TCGA-NJ-A4YG-01A	-104.149	1126.82	1022.67
TCGA-NJ-A4YQ-01A	-330.891	2002.61	1671.71
TCGA-NJ-A7XG-01A	-1924.1	-279.291	-2203.39
TCGA-O1-A52J-01A	-505.359	1300.97	795.61
TCGA-S2-AA1A-01A	412.741	1971.54	2384.28
TCGA-05-4250-01A	63.4119	1304.88	1368.29
TCGA-05-4382-01A	892.027	1613.8	2505.82
TCGA-05-4390-01A	-142.149	263.711	121.563
TCGA-05-4397-01A	-861.839	533.093	-328.746
TCGA-05-4398-01A	103.805	1504.3	1608.1
TCGA-05-4402-01A	7.36975	963.916	971.285
TCGA-05-4415-01A	-1309.99	171.166	-1138.83
TCGA-05-4418-01A	-271.166	1338.86	1067.7
TCGA-05-4420-01A	-608.013	-11.1029	-619.116
TCGA-05-4426-01A	-706.747	791.22	84.4729
TCGA-05-4427-01A	-212.085	872.86	660.776
TCGA-05-4432-01A	-404.317	1006.52	602.205
TCGA-05-4434-01A	331.441	1876.63	2208.07
TCGA-05-5428-01A	-47.3501	863.899	816.549
TCGA-05-5429-01A	-580.375	185.908	-394.467
TCGA-35-4122-01A	493.472	2075.16	2568.63
TCGA-35-4123-01A	411.066	2000	2411.07
TCGA-35-5375-01A	-313.515	1134.67	821.157
TCGA-38-4625-01A	-331.418	1097.16	765.738
TCGA-38-4629-01A	625.999	1819.35	2445.35
TCGA-38-4630-01A	-675.381	-190.765	-866.145
TCGA-38-4631-01A	-881.676	482.83	-398.847
TCGA-38-4632-01A	-68.7682	1535.2	1466.43
TCGA-44-2662-01A	431.112	1527.67	1958.79
TCGA-44-2662-01B	856.235	1226.42	2082.65
TCGA-44-2668-01A	626.418	1740.4	2366.82
TCGA-44-2668-01B	463.047	1996.3	2459.35
TCGA-44-3917-01A	-12.4093	899.652	887.243
TCGA-44-3917-01B	-351.255	572.629	221.374
TCGA-44-3919-01A	179.079	1693.7	1872.78
TCGA-44-5643-01A	-1384.77	622.897	-761.877
TCGA-44-6774-01A	1501.3	1075.28	2576.59
TCGA-44-6775-01A	1037.73	1402.95	2440.68
TCGA-44-7660-01A	-984.639	366.585	-618.054
TCGA-44-7661-01A	543.593	1681.21	2224.8
TCGA-44-7662-01A	828.462	1156.78	1985.25
TCGA-44-7667-01A	-805.966	-110.117	-916.083
TCGA-44-7669-01A	-419.265	842.019	422.754
TCGA-44-7670-01A	-1298.63	-120.878	-1419.51
TCGA-44-8117-01A	-141.746	353.293	211.547
TCGA-44-8119-01A	580.561	881.835	1462.4
TCGA-44-A47B-01A	-537.786	878.073	340.287
TCGA-44-A4SS-01A	193.017	1671.66	1864.68
TCGA-44-A4SU-01A	-473.935	700.588	226.653
TCGA-49-4486-01A	-1628.02	-219.32	-1847.34
TCGA-49-4488-01A	-652.929	1101.48	448.551
TCGA-49-4490-01A	-123.136	605.962	482.826
TCGA-49-4494-01A	-534.18	1013.92	479.735
TCGA-49-4505-01A	203.542	1660.8	1864.34
TCGA-49-4506-01A	-542.043	1359.16	817.117
TCGA-49-4507-01A	-553.8	1507.33	953.532
TCGA-49-4512-01A	481.706	1001.93	1483.63
TCGA-49-6742-01A	-1120.76	-90.4632	-1211.22
TCGA-49-6743-01A	90.5871	805.422	896.009
TCGA-49-6745-01A	368.112	1572.08	1940.19
TCGA-49-6761-01A	-423.629	1188.72	765.09
TCGA-49-6767-01A	-623.327	1150.19	526.859
TCGA-49-AAQV-01A	-862.559	1021.29	158.732
TCGA-49-AAR3-01A	342.147	2002.64	2344.78
TCGA-49-AAR4-01A	-284.859	1903.16	1618.3
TCGA-49-AAR9-01A	-1187.81	-388.134	-1575.94
TCGA-49-AARE-01A	-451.402	656.948	205.546
TCGA-49-AARO-01A	373.743	1811.13	2184.88
TCGA-49-AARQ-01A	-1277.51	777.599	-499.912
TCGA-4B-A93V-01A	-1181.02	533.332	-647.693
TCGA-50-5044-01A	-95.2598	1131.76	1036.5
TCGA-50-5051-01A	-979.916	-92.0127	-1071.93
TCGA-50-5066-02A	-325.4	537.77	212.37
TCGA-50-5072-01A	-331.69	269.178	-62.5118
TCGA-50-5930-01A	216.943	1262.24	1479.19
TCGA-50-5931-01A	-805.138	-548.818	-1353.96
TCGA-50-5933-01A	1056.29	1417.96	2474.25
TCGA-50-5936-01A	-82.8783	674.079	591.201
TCGA-50-5939-01A	174.045	1361.71	1535.75
TCGA-50-5946-01A	-1351.02	-509.728	-1860.75
TCGA-50-5946-02A	633.023	506.049	1139.07
TCGA-50-6590-01A	72.0459	1773.02	1845.07
TCGA-50-6591-01A	-1270.23	-1251.99	-2522.22
TCGA-50-6592-01A	44.8696	1485.13	1530
TCGA-50-6594-01A	-531.583	462.116	-69.4667
TCGA-50-6595-01A	746.97	1221.13	1968.1
TCGA-50-6597-01A	-611.087	1238.24	627.153
TCGA-50-7109-01A	-213.508	866.734	653.226
TCGA-53-7624-01A	-1178.42	233.805	-944.613
TCGA-53-A4EZ-01A	-1330.39	-44.9285	-1375.32
TCGA-55-1596-01A	-948.373	291.665	-656.708
TCGA-55-5899-01A	-13.6682	764.473	750.805
TCGA-55-6712-01A	49.0944	1756.6	1805.7
TCGA-55-6968-01A	-352.686	1208.97	856.287
TCGA-55-6970-01A	-300.435	1232.86	932.426
TCGA-55-6975-01A	534.21	419.252	953.462
TCGA-55-6978-01A	1058.76	2104.15	3162.92
TCGA-55-6980-01A	441.282	1611.77	2053.05
TCGA-55-6981-01A	-424.601	515.325	90.7246
TCGA-55-6982-01A	567.899	1153.22	1721.12
TCGA-55-6984-01A	-1135.59	497.28	-638.307
TCGA-55-6985-01A	257.631	1481.4	1739.03
TCGA-55-6986-01A	-603.025	887.744	284.72
TCGA-55-7227-01A	445.154	1587.78	2032.94
TCGA-55-7570-01A	-1097.76	-583.501	-1681.26
TCGA-55-7576-01A	-57.2181	928.419	871.201
TCGA-55-7726-01A	664.501	670.908	1335.41
TCGA-55-7903-01A	-860.169	964.442	104.274
TCGA-55-7907-01A	-44.0412	1216.88	1172.84
TCGA-55-7910-01A	-805.183	104.675	-700.508
TCGA-55-7911-01A	-477.548	1659.29	1181.74
TCGA-55-7913-01B	-1724.79	-159.964	-1884.76
TCGA-55-7995-01A	-307.703	1960.02	1652.31
TCGA-55-8089-01A	236.895	2410.58	2647.47
TCGA-55-8090-01A	-272.417	840.74	568.323
TCGA-55-8092-01A	-148.435	1556.2	1407.77
TCGA-55-8094-01A	-2060.74	-884.162	-2944.91
TCGA-55-8096-01A	622.729	1251.93	1874.66
TCGA-55-8204-01A	-327.782	951.207	623.426
TCGA-55-8299-01A	932.348	2064.02	2996.37
TCGA-55-8301-01A	398.18	2116.91	2515.09
TCGA-55-8302-01A	-677.593	899.769	222.176
TCGA-55-8505-01A	-110.228	-116.275	-226.503
TCGA-55-8507-01A	-564.929	383.215	-181.715
TCGA-55-8614-01A	-224.045	400.054	176.009
TCGA-55-8615-01A	-989.417	-138.44	-1127.86
TCGA-55-8620-01A	-1213.91	654.207	-559.699
TCGA-55-A48Z-01A	258.186	937.388	1195.57
TCGA-55-A490-01A	-74.7595	734.818	660.059
TCGA-55-A492-01A	-911.774	286.035	-625.738
TCGA-55-A494-01A	-1556.03	-1022.36	-2578.39
TCGA-55-A4DF-01A	-681.466	1317.73	636.268
TCGA-62-8394-01A	-662.621	540.736	-121.885
TCGA-62-8398-01A	-493.551	819.308	325.756
TCGA-62-8402-01A	-977.233	1386.06	408.826
TCGA-62-A46O-01A	-1909.1	-1146.07	-3055.17
TCGA-62-A46P-01A	-807.371	134.025	-673.346
TCGA-62-A46R-01A	-311.72	1297.69	985.973
TCGA-62-A470-01A	-903.714	193.723	-709.991
TCGA-62-A471-01A	-1623.83	-66.0437	-1689.88
TCGA-62-A472-01A	-864.617	1015.8	151.185
TCGA-64-1676-01A	344.258	1594.84	1939.09
TCGA-64-1677-01A	-990.412	999.208	8.79579
TCGA-64-1678-01A	-1206.92	-389.405	-1596.32
TCGA-64-1679-01A	758.775	934.44	1693.21
TCGA-64-5774-01A	-943.64	-333.173	-1276.81
TCGA-64-5775-01A	-382.905	460.366	77.4611
TCGA-64-5781-01A	-123.641	1355.35	1231.71
TCGA-64-5815-01A	1125.2	1474.58	2599.78
TCGA-67-3771-01A	49.4445	1200.66	1250.11
TCGA-67-6216-01A	-541.312	1364.52	823.211
TCGA-69-7760-01A	-897.869	-320.79	-1218.66
TCGA-69-7974-01A	189.469	1586.98	1776.45
TCGA-69-7978-01A	597.313	2182.31	2779.62
TCGA-69-7979-01A	-457.241	-100.357	-557.599
TCGA-69-8253-01A	-901.714	479.343	-422.371
TCGA-69-8255-01A	-1113.84	1441.85	328.004
TCGA-69-A59K-01A	-588.471	878.69	290.218
TCGA-71-8520-01A	114.704	416.045	530.749
TCGA-73-4666-01A	-305.652	1786.88	1481.23
TCGA-73-4668-01A	-276.193	248.893	-27.3001
TCGA-73-4670-01A	-264.782	272.507	7.72528
TCGA-73-4675-01A	-68.595	486.817	418.222
TCGA-73-4676-01A	-389.144	580.345	191.201
TCGA-73-7499-01A	-191.562	1672.37	1480.81
TCGA-73-A9RS-01A	-1346.54	-11.8902	-1358.43
TCGA-78-7143-01A	-1038.27	863.93	-174.338
TCGA-78-7145-01A	-246.274	510.863	264.589
TCGA-78-7146-01A	-953.161	308.745	-644.416
TCGA-78-7147-01A	-1180.08	562.37	-617.71
TCGA-78-7148-01A	-718.307	536.132	-182.175
TCGA-78-7150-01A	-290.826	-264.995	-555.821
TCGA-78-7154-01A	-737.808	30.934	-706.874
TCGA-78-7155-01A	-1515.73	-598.267	-2114
TCGA-78-7159-01A	-340.898	336.771	-4.12663
TCGA-78-7160-01A	315.29	1631.03	1946.32
TCGA-78-7161-01A	-682.404	-409.041	-1091.45
TCGA-78-7166-01A	-1277.05	359.45	-917.599
TCGA-78-7220-01A	-1041.1	-322.641	-1363.74
TCGA-78-7535-01A	-404.828	1225.64	820.816
TCGA-78-7536-01A	-775.699	681.85	-93.8483
TCGA-78-7540-01A	-1037.58	548.543	-489.042
TCGA-78-7542-01A	-1601.13	428.778	-1172.35
TCGA-78-8640-01A	-1080.12	689.436	-390.68
TCGA-78-8660-01A	-333.383	1703.12	1369.74
TCGA-78-8662-01A	-1190.1	-433.726	-1623.82
TCGA-83-5908-01A	-55.4426	1890	1834.56
TCGA-86-6562-01A	434.511	668.586	1103.1
TCGA-86-7711-01A	268.671	1218.41	1487.08
TCGA-86-7713-01A	-1360.38	-473.063	-1833.44
TCGA-86-7953-01A	-201.306	1376.21	1174.91
TCGA-86-7955-01A	-2055.11	-912.874	-2967.98
TCGA-86-8054-01A	-915.754	-454.774	-1370.53
TCGA-86-8055-01A	905.058	1036.95	1942.01
TCGA-86-8075-01A	799.061	936.698	1735.76
TCGA-86-8358-01A	-816.487	20.4656	-796.021
TCGA-86-8359-01A	-534.232	1241.39	707.158
TCGA-86-8585-01A	-353.057	1683.85	1330.79
TCGA-86-8673-01A	-328.291	672.647	344.356
TCGA-86-A4D0-01A	-1376.86	-57.0023	-1433.86
TCGA-86-A4JF-01A	-587.794	1197.28	609.489
TCGA-91-6830-01A	426.323	1264.95	1691.28
TCGA-91-6831-01A	320.018	823.719	1143.74
TCGA-91-6836-01A	-1244.65	108.18	-1136.47
TCGA-91-6847-01A	-2160.58	-909.974	-3070.55
TCGA-91-6848-01A	639.101	1622.91	2262.01
TCGA-91-8499-01A	-674.158	707.919	33.7607
TCGA-93-8067-01A	-903.501	186.378	-717.123
TCGA-93-A4JN-01A	-125.028	850.69	725.662
TCGA-93-A4JQ-01A	538.464	1836.63	2375.09
TCGA-95-7039-01A	-240.092	436.415	196.323
TCGA-95-7043-01A	-870.721	-526.376	-1397.1
TCGA-95-7562-01A	-342.013	794.962	452.949
TCGA-95-7944-01A	-234.033	1792.53	1558.5
TCGA-95-7947-01A	-1089.02	749.932	-339.091
TCGA-95-8039-01A	-261.612	1477.5	1215.88
TCGA-95-8494-01A	-746.178	906.859	160.681
TCGA-95-A4VK-01A	-790.414	873.997	83.5833
TCGA-95-A4VP-01A	-85.73	1172.44	1086.71
TCGA-97-7937-01A	-584.192	-23.9123	-608.104
TCGA-97-8175-01A	-483.633	1208.58	724.951
TCGA-97-8176-01A	-607.32	631.563	24.2431
TCGA-97-8179-01A	-376.229	314.154	-62.0746
TCGA-97-A4M3-01A	-349.435	-14.4135	-363.848
TCGA-97-A4M5-01A	237.431	1251	1488.44
TCGA-97-A4M6-01A	46.4593	1761.31	1807.77
TCGA-99-8025-01A	-260.294	259.527	-0.766632
TCGA-99-8033-01A	-588.112	1182.06	593.951
TCGA-J2-8192-01A	1151.32	1598.87	2750.2
TCGA-J2-A4AD-01A	-698.566	-222.71	-921.276
TCGA-J2-A4AG-01A	86.6199	1497.1	1583.72
TCGA-L4-A4E5-01A	-980.479	82.497	-897.982
TCGA-L9-A443-01A	-91.001	662.19	571.189
TCGA-L9-A5IP-01A	-978.891	580.106	-398.785
TCGA-MN-A4N1-01A	-896.063	-124.93	-1020.99
TCGA-MN-A4N5-01A	-876.549	1013.66	137.109
TCGA-MP-A4SV-01A	-290.162	1250.81	960.65
TCGA-MP-A4SY-01A	216.817	526.762	743.58
TCGA-MP-A4T7-01A	-882.406	847.702	-34.7042
TCGA-MP-A4T8-01A	-357.512	-146.342	-503.853
TCGA-MP-A4T9-01A	94.0028	1171.75	1265.75
TCGA-MP-A4TA-01A	-631.137	761.614	130.477
TCGA-MP-A4TC-01A	598.339	1259.21	1857.55
TCGA-MP-A4TE-01A	-1431.7	-620.715	-2052.41
TCGA-MP-A4TF-01A	-1493.01	321.051	-1171.96
TCGA-MP-A4TI-01A	843.39	2479.08	3322.47
TCGA-MP-A4TK-01A	919.038	1521.31	2440.35
TCGA-NJ-A4YP-01A	437.889	775.945	1213.83
TCGA-NJ-A55R-01A	-681.991	-50.108	-732.099

## Sheet: S2
SUPPORTING INFORMATION
Supplementary Table 8-S2: The raw data used to generate Figure 8D
Mixture	B cells naive	B cells memory	Plasma cells	T cells CD8	T cells CD4 naive	T cells CD4 memory resting	T cells CD4 memory activated	T cells follicular helper	T cells regulatory (Tregs)	T cells gamma delta	NK cells resting	NK cells activated	Monocytes	Macrophages M0	Macrophages M1	Macrophages M2	Dendritic cells resting	Dendritic cells activated	Mast cells resting	Mast cells activated	Eosinophils	Neutrophils	P-value	Correlation	RMSE
TCGA-05-4249-01A	0.00278198	0.0210927	0.027074	0.0302334	0	0.0968409	0	0.033042	0.0407452	0	0	0.00559807	0.0112735	0	0.0367626	0.11969	0.3572	0.00675117	0.187751	0	0	0.0231632	0	0.44672	0.894445
TCGA-05-4384-01A	0	0	0.0176977	0.0390519	0	0.215751	0	0.000815021	0	0	0.0361718	0.000337498	0.0104138	0.156177	0.0374412	0.352459	0.066749	0.00622589	0.026843	0	0.0187779	0.0150878	0	0.322375	0.958152
TCGA-05-4389-01A	0	0.00059165	0	0.164808	0	0.0918768	0.00735757	0.0379227	0.0497495	0	0	0.0825072	0	0.0965836	0.0895159	0.132803	0.10487	0	0.138403	0	0	0.00301024	0	0.403905	0.914395
TCGA-05-4396-01A	0.0824045	0	0.0241634	0	0	0.289173	0	0.0264675	0.059674	0	0.0167347	0	0	0.168136	0.0904955	0.179609	0	0.00633517	0.0382948	0.00284463	0	0.0156676	0.14	0.102251	1.04812
TCGA-05-4403-01A	0.00789996	0	0.0106819	0.00177804	0	0.139824	0	0	0.0560589	0	0.0151055	0	0.049662	0.261257	0.066891	0.216118	0.037923	0	0.131742	0	0.00505868	0	0	0.422365	0.907344
TCGA-05-4405-01A	0	0.0203356	0.0355149	0.0604026	0	0.0689356	0	0.0132531	0.0464933	0	0.00959354	0	0	0.402731	0.0251683	0.172437	0.00967958	0	0.135455	0	0	0	0	0.445432	0.899628
TCGA-05-4417-01A	0.0378791	0	0	0.0354075	0	0.260666	0.0871402	0.0104777	0.0501405	0	0	0.0245974	0	0.166128	0.0684909	0.15484	0.0315921	0.0175592	0.0489543	0	0	0.00612698	0	0.403215	0.914622
TCGA-05-4422-01A	0.00431488	0.0144001	0.0722607	0.191882	0	0.216463	0.0103335	0.0157273	0.072619	0	0	0.0582757	0.0130979	0.0831365	0.0798626	0.121731	0.0148742	0	0.0310216	0	0	0	0	0.274267	0.977351
TCGA-05-4424-01A	0.00610084	0	0	0.0369123	0	0.194752	0	0.0167173	0.00540724	0	0	0.0389428	0.0111478	0.186009	0.0940186	0.242408	0.00283607	0	0.14418	0	0.0079801	0.0125878	0	0.381227	0.926822
TCGA-05-4425-01A	0.00405959	0	0.0034398	0.0317153	0	0.174694	0.0240092	0.0148741	0.00149364	0.00808939	0	0.00834972	0	0.222933	0.0594055	0.222871	0.128804	0	0.0952622	0	0	0	0	0.651074	0.780432
TCGA-05-4430-01A	0.00758293	0	0	0.0626805	0	0.114227	0.0201814	0.0338006	0.0332007	0	0	0.0135422	0.00735398	0.209703	0.0612052	0.154833	0.122515	0.0437401	0.100949	0	0	0.014485	0	0.550492	0.840841
TCGA-05-4433-01A	0.0231708	0	0	0.0735515	0	0.17946	0.000949072	0.0160667	0.0321111	0	0	0.00834218	0	0.319326	0.107306	0.114834	0.029769	0	0.0803909	0	0	0.0147225	0	0.377285	0.93294
TCGA-05-5420-01A	0.0263688	0	0.0187439	0.0944225	0	0.105949	0.0742818	0.0200059	0.0142473	0	0.00139037	0.00954483	0.00120817	0.134733	0.136731	0.166215	0.122608	0	0.0531268	0	0	0.0204244	0	0.57493	0.828536
TCGA-05-5423-01A	0.0157925	0	0	0.0316551	0	0.168849	0.0255968	0.0253882	0.0467979	0.0110865	0	0	0.0152027	0.0266193	0.00742113	0.215335	0.231156	0.055853	0.0598068	0	0.0290433	0.0343959	0	0.495393	0.871891
TCGA-05-5425-01A	0.0381968	0	0.0288209	0.0864674	0	0.113565	0.118328	0.038223	0	0.0329976	0	0.0421429	0.00506482	0.0574487	0.112499	0.166691	0.0367957	0.0192516	0.0815906	0	0.00355652	0.0183614	0	0.379735	0.924641
TCGA-05-5715-01A	0	0.0166584	0	0.0226298	0	0.125395	0	0.00124784	0.0196736	0	0	0.011985	0	0.418854	0.0105971	0.245323	0.00200308	0.0156675	0.107506	0	0	0.00246062	0	0.534447	0.846428
TCGA-38-4626-01A	0.00781159	0	0.019611	0.0364715	0	0.170463	0	0	0	0	0.0444126	0.0214101	0.0829105	0.22361	0.0104605	0.249116	0.00875861	0.0223624	0.0687982	0	0.00376286	0.0300405	0.01	0.270322	0.981966
TCGA-38-4627-01A	0.00996913	0	0.0119327	0.0439224	0	0.199003	0.023981	0	0	0	0	0.0126631	0.0492733	0.0800296	0.0360415	0.281583	0.0304075	0.026463	0.155175	0	0.0323252	0.00723035	0	0.520031	0.860493
TCGA-38-4628-01A	0.00113684	0	0	0.0338807	0	0.0798628	0	0.00704991	0.0370641	0	0	0.0258127	0.073357	0.130886	0.00937197	0.357153	0.100021	0.00707067	0.123041	0	0	0.0142923	0	0.359762	0.939807
TCGA-38-7271-01A	0	0.155699	0	0.129853	0	0.183709	0.0136204	0	0.0940751	0.0474859	0	0.00985511	0	0.128321	0.0279373	0.106619	0.0193749	0.0128761	0.0705745	0	0	0	0	0.351625	0.938001
TCGA-38-A44F-01A	0.00826086	0.0637207	0.0155171	0.0507657	0	0.21354	0	0.0507443	0.068675	0	0.00207023	0.0153828	0.011632	0.0847772	0.123067	0.0914253	0.0981757	0.000685423	0.100846	0	0.000714557	0	0	0.408932	0.9116
TCGA-44-2655-01A	0.0383012	0.0375695	0.0107787	0.0366479	0	0.263425	0.0190605	0.0313593	0.0284698	0	0	0.00919694	0.0104912	0.0284401	0.0269752	0.160095	0.175204	0.00619984	0.070942	0	0.0440604	0.00278405	0	0.280047	0.965134
TCGA-44-2656-01A	0.00920461	0	0.044842	0.224585	0	0.0301057	0.126702	0.00495229	0	0.0500657	0	0	0.0196651	0.0879926	0.0938261	0.172108	0.0512722	0.0221951	0.0608063	0	0	0.0016768	0	0.449177	0.893068
TCGA-44-2656-01B	0.0344636	0	0.00972739	0.0480236	0	0.34002	0.059109	0.00367165	0	0	0	0.0229577	0.0041005	0.0171471	0.0559202	0.171047	0	0.107479	0.0934449	0	0.0328895	0	0.03	0.217456	0.99619
TCGA-44-2657-01A	0.0989318	0	0.0631177	0.192622	0	0.112172	0.0401542	0.0791456	0.0558681	0.00746905	0	0.0084688	0.00238437	0.0524749	0.0524271	0.110593	0.0199403	0.0071463	0.0931482	0	0	0.00393677	0	0.399644	0.915807
TCGA-44-2659-01A	0.0519472	0	0.0284771	0.0990815	0	0.30519	0	0.00333982	0.0839172	0	0	0.0357635	0.00862885	0.0192408	0.102413	0.104455	0.030923	0	0.126623	0	0	0	0	0.291615	0.967103
TCGA-44-2661-01A	0	0.0221023	0.00371459	0.0592152	0	0.148162	0.00044866	0.0287031	0.00474041	0.0568361	0	0.0666381	0.0306002	0	0.0837934	0.176404	0.118744	0	0.1948	0	0	0.00509839	0	0.575789	0.831806
TCGA-44-2665-01A	0	0	0.00294403	0.0154605	0	0.255922	0.0124485	0	0	0	0.00580137	0	0.0147649	0.224784	0.00782709	0.208278	0.127726	0.0536553	0.0700425	0	0	0.000345323	0.01	0.253978	0.990626
TCGA-44-2666-01A	0.0321429	0	0.00944696	0.0295789	0	0.206337	0	0.00367809	0.00484893	0	0	0.0360318	0.00530788	0.0462155	0	0.101366	0.0214188	0.0734061	0.415414	0	0.0148077	0	0	0.313616	0.964011
TCGA-44-2666-01B	0.04954	0	0.133506	0.0190987	0	0.36549	0.0152776	0	0	0	0.0141295	0.00290513	0.000626439	0	0	0.0706543	0.0180491	0.0705934	0.190194	0	0.0499356	0	0.06	0.128639	1.02615
TCGA-44-3396-01A	0.0404226	0	0.0170627	0.0792591	0	0.200962	0.0455232	0	0.00438418	0	0.00501426	0	0.00677236	0.261335	0.0954563	0.136199	0.0168656	0	0	0.0624203	0	0.0283238	0	0.392049	0.922862
TCGA-44-3398-01A	0	0.0566924	0	0.0638484	0	0.211565	0	0	0.0107446	0	0.0374864	0.0146309	0.0328088	0.0203639	0.0243003	0.0698163	0.340956	0.0300624	0.072917	0.00214741	0	0.0116599	0.03	0.209862	0.999178
TCGA-44-3918-01A	0	0	0.0270374	0.0254061	0	0.248326	0.0817201	0.06944	0	0.0207624	0	0.0282644	0	0.0731252	0.0969485	0.237278	0.0273117	0	0.0585913	0	0	0.00578929	0	0.449221	0.892902
TCGA-44-3918-01B	0.0828258	0	0.0197924	0	0	0.494003	0.0325565	0.0276676	0	0	0.0195779	0.0113825	0.000431311	0.0543029	0.0897942	0.121226	0.000130273	0.00941541	0.0169528	0	0.0199417	0	0.02	0.218037	1.00579
TCGA-44-4112-01A	0.00504457	0	0.0106421	0.0432558	0	0.254017	0	0	0	0.0118208	0	0.0522624	0.0170754	0.0874924	0.0331633	0.235045	0.0686274	0.0198078	0.14378	0	0	0.0179664	0	0.347386	0.939437
TCGA-44-4112-01B	0.0750728	0	0.0633875	0	0	0.458682	0.04546	0	0	0	0	0.00333744	0	0.016515	0.00723601	0.135985	0	0.10922	0.053728	0	0.022971	0.00840593	0.04	0.177998	1.0127
TCGA-44-6145-01A	0.0163385	0	0.0792869	0.219836	0	0.125832	0.126481	0.000174932	0.0155807	0	0.000374353	0.01584	0.00609841	0.061757	0.104682	0.100423	0.00150022	0.0243481	0.0799135	0	0	0.0215327	0	0.416043	0.908393
TCGA-44-6146-01A	0	0	0.0528273	0.105689	0	0.419277	0.0112816	0.00130635	0	0	0.0110044	0	0.0259998	0.0151212	0.0890004	0.132495	0.0437205	0	0.0590822	0	0	0.033195	0.39	0.0554395	1.07129
TCGA-44-6146-01B	0.110187	0	0.0205247	0	0	0.517512	0.0198423	0	0	0	0.0620541	0	0.0179055	0	0.00679167	0.0652754	0.0388817	0.0658481	0	0.0260075	0.0491701	0	0.29	0.0685704	1.07094
TCGA-44-6147-01A	0.113241	0	0.0105879	0.0246973	0	0.201142	0.0337049	0	0.0310859	0.0232352	0	0	0	0.234696	0.0783889	0.116644	0	0	0.132577	0	0	0	0	0.32895	0.948857
TCGA-44-6147-01B	0.114781	0	0.0068062	0	0	0.468722	0.0871674	0	0	0	0	0	0	0	0.0296346	0.115088	0	0.0645817	0.0667943	0	0.0413737	0.00505063	0.04	0.183367	1.0134
TCGA-44-6148-01A	0.051811	0	0.0642394	0.0417226	0	0.104191	0	0.0213952	0.00758532	0	0	0.0140933	0.039741	0.0138525	0.00495233	0.220837	0.0327377	0.00631802	0.367161	0	0.00867196	0.000690065	0	0.341375	0.945767
TCGA-44-6775-01C	0.0516122	0	0.0054499	0	0	0.351003	0.0687513	0	0	0	0.00073908	0	0.0140579	0	0.016532	0.181661	0.028313	0.078155	0.0780368	0	0.125688	0	0.05	0.170678	1.00847
TCGA-44-6776-01A	0.0373181	0	0.0736475	0.0837728	0	0.267005	0.00158336	0.0447662	0	0	0	0.0360583	0.0278718	0	0.0311473	0.0808714	0.0999377	0.0423192	0.173702	0	0	0	0.06	0.131095	1.02359
TCGA-44-6777-01A	0.00959382	0.00314775	0	0.0132732	0	0.125596	0	0.00680173	0.0402613	0	0.0159088	0.0133163	0.019155	0.225291	0.0460669	0.253627	0.103547	0.00867709	0.101766	0	0	0.0139701	0	0.562508	0.830652
TCGA-44-6778-01A	0.0210802	0	0.00715147	0.0182472	0	0.299041	0.0535838	0.0629591	0	0.00971443	0.0193945	0	0.00575185	0.0975788	0.139281	0.158498	0.0600318	0	0.0352118	0	0	0.0124736	0	0.397941	0.917677
TCGA-44-6779-01A	0.00264169	0	0.00418347	0.180943	0	0.152559	0.0606457	0.00715422	0.060223	0	0.0953698	0	0.00320476	0.0627633	0.142633	0.146058	0.0115717	0	0.0540259	0	0.0102466	0.00577724	0	0.481708	0.875466
TCGA-44-7659-01A	0.00960243	0.0659335	0.0300889	0.0605455	0	0.204754	0	0.0327325	0.0747699	0	0	0.0252806	0.00930802	0.0616718	0.0331207	0.154903	0.0809039	0.0508621	0.102147	0	0	0.00337689	0.06	0.139965	1.01866
TCGA-44-7671-01A	0	0.00325739	0.0784942	0.04561	0	0.110905	0	0.037346	0	0	0	0	0	0.153948	0.0136448	0.230252	0.039358	0.0570342	0.222406	0	0	0.00774438	0.04	0.172759	1.0163
TCGA-44-7672-01A	0.0394081	0	0.013555	0.108104	0	0.172285	0.0665747	0	0.0678663	0	0	0.0405659	0.00821721	0.13753	0.0704945	0.165088	0.030691	0.0105734	0.0672836	0	0	0.00176319	0	0.39154	0.919653
TCGA-44-8120-01A	0.031363	0	0	0.0754554	0	0.179945	0	0.0175505	0.106475	0	0	0.0279184	0.033106	0.0458766	0.010413	0.134225	0.0931111	0.0290913	0.200399	0	0	0.0150706	0.02	0.217591	0.991595
TCGA-44-A479-01A	0.0291675	0	0.0337145	0.0876898	0	0.263875	0.0406887	0.0274425	0.0458713	0.0140974	0	0.0361741	0.00288344	0.0783673	0.128382	0.119067	0.0398698	0	0.0527102	0	0	0	0	0.442593	0.895743
TCGA-44-A47A-01A	0	0.0108247	0	0.0254342	0	0.126484	0	0.0475133	0.0739536	0	0	0.0148895	0.00223824	0.161729	0.0105552	0.0698934	0.276754	0.098467	0.0812644	0	0	0	0	0.507242	0.86344
TCGA-44-A47G-01A	0.0195097	0.0184741	0	0.124329	0	0.247031	0.0633925	0	0.0367559	0.00195942	0	0	0.00625941	0.127611	0.0677554	0.159275	0.0602864	0.0162518	0.0511087	0	0	0	0	0.430891	0.901593
TCGA-49-4487-01A	0.0719599	0.00667999	0	0.171946	0	0.150103	0.10979	0	0.0667663	0.0192191	0	0.00125979	0	0.197827	0.0812083	0.0878852	0.0030845	0	0.0322706	0	0	0	0	0.506388	0.863559
TCGA-49-4501-01A	0.0255721	0.00305976	0	0.0781764	0	0.206744	0	0	0.0952225	0	0	0.0561994	0.0183753	0.0403937	0.0472347	0.154608	0.0273348	0.0424176	0.201878	0	0	0.00278381	0	0.313334	0.954231
TCGA-49-4510-01A	0.0295	0	0.240359	0.121651	0	0.115483	0	0.0371593	0.0282624	0	0.0131823	0.0172819	0.00685787	0.0338114	0.02752	0.194548	0.033369	0.0162445	0.0523468	0	0.0257196	0.00670335	0.05	0.161575	1.00924
TCGA-49-4514-01A	0.0562806	0	0	0.179501	0	0.0364644	0.112317	0.0937347	0.131922	0	0.0183688	0.00888825	0.00843949	0.0928259	0.0882637	0.0702706	0	0.0591548	0.0435691	0	0	0	0	0.284856	0.970672
TCGA-49-6744-01A	0.0214521	0	0.00214891	0.128411	0	0.238554	0.0200485	0	0.0601908	0	0	0	0.0178465	0.0995556	0.045051	0.114641	0.104849	0.05194	0.0896084	0	0	0.00570242	0	0.465086	0.885979
TCGA-49-AAR0-01A	0.0657127	0	0	0.0751712	0	0.172645	0	0.0885133	0.116938	0	0	0.00752136	0.000846574	0.12732	0.0907933	0.174437	0.0346986	0	0.040821	0	0.000462553	0.00412017	0	0.401697	0.915377
TCGA-49-AAR2-01A	0	0.0411502	0.118382	0.129204	0	0.122798	0	0.0770713	0.161083	0	0	0.0286147	0.00331817	0.102142	0.0672111	0.11159	0	0	0.0263824	0	0	0.0110525	0.02	0.226106	0.992769
TCGA-49-AARN-01A	0	0.117077	0.0578859	0.0721139	0	0.22101	0	0.0137265	0.124603	0	0	0.0448827	0.000728306	0.0919114	0.0476485	0.0356217	0.0944664	0.00467635	0.0736487	0	0	0	0.03	0.215153	0.993442
TCGA-49-AARR-01A	0.088973	0	0.00773278	0.130449	0	0.155401	0.0171234	0.00469279	0.0595354	0	0.022693	0.0102094	0.00461237	0.0444107	0.0132159	0.238602	0	0.0131458	0.165781	0	0	0.0234221	0.01	0.257432	0.976245
TCGA-50-5045-01A	0.0535703	0	0.0613479	0.0830822	0	0.129312	0.0490908	0.0573231	0.0659335	0.0247091	0	0	0.00609134	0.0307617	0.0862228	0.126728	0.123021	0.0181252	0.0767358	0	0.00682332	0.00112128	0	0.475853	0.884135
TCGA-50-5049-01A	0.0215561	0	0.00531512	0.21591	0	0.111849	0.0274881	0.0196495	0.052917	0	0	0.013164	0.0174626	0.198609	0.0872922	0.169348	0.0198046	0	0.013695	0	0.0259399	0	0	0.539267	0.844584
TCGA-50-5055-01A	0.095663	0.0823816	0.0110865	0.101165	0	0.0933315	0.0341493	0.0343378	0.0930538	0.0410818	0	0	0	0.169796	0.0516401	0.0686896	0.0656706	0.0104259	0.0466315	0	0	0.00089563	0	0.327742	0.94699
TCGA-50-5066-01A	0.00489718	0.00687226	0.0883778	0.156695	0	0.0438533	0.15452	0.0248354	0	0.0253442	0	0	0	0.10623	0.0829616	0.192008	0.0532504	0	0.0514701	0	0.00868549	0	0	0.491309	0.875991
TCGA-50-5068-01A	0.0119278	0.046356	0.0197872	0.122478	0	0.0949066	0.0191614	0.0559628	0	0.0668338	0	0.0180645	0.00638341	0.0448542	0.117176	0.152606	0.16456	0	0.0589423	0	0	0	0	0.49679	0.870309
TCGA-50-5932-01A	0.023091	0	0.0623673	0.0620035	0	0.230266	0	0.0167788	0.0235762	0	0	0.0363014	0.0402514	0.0995077	0.0275639	0.262849	0	0.0190435	0.0854621	0	0.00760147	0.00333691	0.06	0.131733	1.02772
TCGA-50-5935-01A	0.00653075	0	0.00424989	0.0299142	0	0.29523	0	0	0.12046	0.000288018	0.0178412	0	0	0.203057	0.0579472	0.119162	0.056282	0.0594354	0.0296034	0	0	0	0	0.36373	0.935354
TCGA-50-5941-01A	0.0309944	0	0.00140399	0.152452	0	0.104141	0.000412045	0.0702352	0.0836722	0	0	0.0385096	0.00548777	0.126515	0.151202	0.13311	0.0275125	0	0.0678845	0	0	0.00646783	0	0.542165	0.842918
TCGA-50-5942-01A	0.0358647	0	0.0777286	0.0395184	0	0.256662	0	0.0189608	0.0304063	0	0	0.0174957	0.0223369	0	0.0456771	0.0638514	0.0732276	0.0085647	0.309705	0	0	0	0	0.31957	0.952417
TCGA-50-5944-01A	0.0502505	0	0.00240972	0.034878	0	0.0971715	0	0.00377502	0.0199149	0	0	0.0117664	0.0509327	0.100463	0.0356198	0.344613	0.0161874	0	0.217614	0	0.0144039	0	0	0.322422	0.954591
TCGA-50-6593-01A	0.000978281	0.0135746	0	0.0218532	0	0.0838016	0	0.0149208	0.0524646	0	0	0.0146399	0.0301576	0.366058	0.0094602	0.123943	0.152235	0.0192338	0.0808869	0	0	0.0157933	0	0.49132	0.871493
TCGA-50-8457-01A	0.0073605	0.0573358	0.076342	0.124537	0	0.212036	0	0.0125325	0.0584475	0.0125264	0	0.0130953	0.0465357	0.0293254	0.0806615	0.0918385	0.0573647	0	0.120061	0	0	0	0	0.344964	0.93889
TCGA-50-8459-01A	0.00292611	0.0326427	0	0.0594313	0	0.15541	0.0196777	0	0.0544231	0	0	0	0.0560417	0.141258	0.0256704	0.197773	0.153341	0.0016407	0.08126	0	0	0.0185049	0	0.494869	0.871581
TCGA-50-8460-01A	0.00146004	0.028551	0.034242	0.0762288	0	0.150992	0	0.040192	0.0802841	0	0	0.0394722	0.0872956	0.0253795	0	0.0635926	0.114919	0.0722705	0.185121	0	0	0	0.42	0.0503028	1.05051
TCGA-53-7626-01A	0.0228005	0	0.00971841	0.089721	0	0.303232	0	0.049944	0.00919833	0	0.011998	0	0.0230447	0.0788498	0.0696366	0.138012	0.027925	0.00839393	0.107117	0.032147	0	0.0182614	0	0.32064	0.951743
TCGA-53-7813-01A	0.0491717	0	0.271836	0.21653	0	0.000255814	0.219182	0.0204804	0.0449412	0	7.66188e-05	0	0.0113178	0.0489558	0.0480519	0.0224857	0	0.0149819	0.0262949	0	0.00543833	0	0	0.285219	0.966149
TCGA-55-1592-01A	0.0404005	0	0.028297	0.0343125	0	0.173812	0	0.0206929	0.0218998	0	0.0122502	0	0.0764837	0.228038	0.0769661	0.159619	0.068445	0	0.0511425	0	0.00167323	0.00596861	0	0.302432	0.962572
TCGA-55-1594-01A	0.0696345	0	0.062448	0.133043	0	0.157318	0.0490516	0.01996	0.0418008	0	0.00516652	0	0	0.115676	0.0982305	0.13952	0.0595531	0	0.0200235	0	0	0.0285742	0.03	0.214329	0.994896
TCGA-55-6543-01A	0.00229827	0	0.0160856	0.032975	0	0.150284	0.0168752	0	0.0259733	0	0.00792259	0	0.0355357	0.188102	0.0562823	0.279994	0.00287408	0.0395952	0.109678	0	0	0.035525	0	0.305094	0.963853
TCGA-55-6642-01A	0	0	0.215543	0.115238	0	0.175296	0.121199	0	0.00783253	0	0.0565744	0	0	0.143684	0.0278866	0.0920392	0	0.00785018	0.0352521	0	0	0.00160446	0	0.325957	0.948043
TCGA-55-6971-01A	0	0.0397313	0.0229063	0.178022	0	0.125964	0.00299678	0.00701687	0.0947655	0	0	0.0338261	0.0115744	0.209635	0.11357	0.0844236	0	0	0.068522	0	0	0.00704683	0	0.377613	0.928547
TCGA-55-6972-01A	0.0388657	0	0.102545	0.158749	0	0.192451	0	0.0302024	0	0.0170827	0.00560819	0.076603	0.00913473	0.00102033	0.0370636	0.173984	0	0.0653103	0.0611526	0	0.0302272	0	0.67	0.010028	1.08075
TCGA-55-6979-01A	0.00471163	0	0.0266211	0.0831239	0	0.185943	0.0520786	0.0257427	0.0691428	0	0.0120639	0	0.00435535	0.184804	0.145553	0.167097	0.0112565	0	0.0275066	0	0	0	0	0.58199	0.819908
TCGA-55-6983-01A	0.0581381	0.10468	0	0.103346	0	0.240348	0	0.0188297	0.069223	0	0	0.0278018	0	0.188754	0.0227145	0.0691452	0.0363468	0.00428716	0.0542308	0	0	0.00215484	0	0.283257	0.970195
TCGA-55-6987-01A	0.0301676	0.0338685	0.0207718	0.242307	0	0.0100719	0.123934	0.0235525	0.0347896	0	0.0727219	0	0.0139511	0.149865	0.135587	0.0622568	0.00214473	0	0.0379815	0	0	0.0060291	0	0.487014	0.87278
TCGA-55-7281-01A	0	0.00552702	0	0.0792105	0	0.0668535	0.0244758	0.0340519	0.0625422	0	0	0.0242758	0.0461295	0.103282	0.0828658	0.0995129	0.274878	0.0205331	0.0657731	0	0.0100883	0	0	0.419112	0.907039
TCGA-55-7283-01A	0.00549774	0	0	0.134963	0	0.198049	0.0140616	0.024361	0	0.0410182	0	0.0118003	0.0177518	0.0238733	0.0686248	0.161725	0.0806514	0.0212624	0.190672	0	0	0.00568876	0	0.284826	0.966704
TCGA-55-7284-01B	0.0110525	0	0	0.0773874	0	0.149447	0	0.00707628	0.0321351	0	0.0236695	0.00505251	0	0.301186	0.0792376	0.174665	0.0236052	0	0.106052	0	0	0.00943456	0	0.29418	0.974674
TCGA-55-7573-01A	0.0968462	0	0	0.0752665	0	0.167472	0	0.0440475	0.0651867	0	0.0134646	0.0335791	0.0400684	0.0776647	0.0618703	0.0730776	0.110316	0	0.141141	0	0	0	0.04	0.174864	1.00649
TCGA-55-7574-01A	0.109177	0.0228368	0	0.162096	0	0.266527	0.0571338	0	0.0252274	0	0.00274208	0	0.0121322	0.10415	0.0491553	0.106597	0	0.00614285	0.0743395	0	0	0.00174275	0	0.376296	0.92722
TCGA-55-7724-01A	0.0290214	0	0	0.0679195	0	0.148319	0.0336118	0.00273916	0	0.0354077	0.00466548	0	0	0.156372	0.106554	0.161303	0.0946885	0.0462154	0.0660804	0	0.0132495	0.0338522	0	0.518516	0.857369
TCGA-55-7725-01A	0.0576475	0	0	0.0655943	0	0.242898	0.0577591	0.0461291	0	0.0595527	0	0	0	0.101301	0.109368	0.0975867	0.0485594	0.0164701	0.0857136	0	0.0103289	0.00109172	0	0.356585	0.935758
TCGA-55-7727-01A	0.0940389	0	0	7.74598e-05	0	0.196595	0.0725864	0.0373372	0	0.0849303	0	0	0	0	0.116704	0.203481	0.0462783	0.0100802	0.132937	0	0	0.0049544	0	0.304469	0.957017
TCGA-55-7728-01A	0	0.0401173	0	0.035297	0	0.0825176	0	0.0152597	0.0560258	0	0	0.00633491	0	0.489726	0.0281739	0.18138	0.0273368	0	0.0378317	0	0	0	0	0.782318	0.645283
TCGA-55-7815-01A	0.0681742	0	0.00706386	0.0316362	0	0.275246	0.0790677	0	0.00094698	0.0521348	0	0	0	0.0950235	0.0375705	0.203675	0.091097	0.0204583	0.0274239	0	0	0.0104822	0.04	0.1787	1.00965
TCGA-55-7816-01A	0.0158198	0	0.00485304	0.113765	0	0.0831926	0.0292144	0.00692814	0.0095644	0	0	0.00873213	0.135412	0.0101374	0.132549	0.373254	0.0198033	0	0.0560405	0	0	0.000733299	0	0.440512	0.89731
TCGA-55-7914-01A	0.0196926	0	0.153064	0.137156	0	0.213982	0.0376313	0.0092238	0.0577379	0	0.00635136	0	0	0.0674516	0.109279	0.100193	0	0	0.0882383	0	0	0	0	0.277695	0.969363
TCGA-55-7994-01A	0.0149434	0.00459806	0	0.192626	0	0	0.0672956	0.041882	0.0491201	0	0.0633835	0	0	0.171939	0.126717	0.179273	0.0278066	0.0165718	0.0438449	0	0	0	0	0.43746	0.898756
TCGA-55-8085-01A	0.0285148	0.0123559	0	0.179701	0	0.0764356	0.0514413	0.0394099	0.121112	0	0.00208084	0.0274596	0.0365963	0.175987	0.0953696	0.0960968	0.00703032	0.0315526	0.0144318	0	0	0.00442489	0	0.306876	0.962073
TCGA-55-8087-01A	0	0.0037161	0.00597125	0.0184995	0	0.113143	0	0	0.0348751	0	0	0.0313167	0.0145955	0	0.0164131	0.0858246	0.478327	0	0.184855	0	0	0.0124629	0	0.352209	0.944404
TCGA-55-8091-01A	0.00889574	0	0.00862992	0.0209684	0	0.215917	0.00984553	0	0.051108	0	0.0586354	0.00184255	0.00912645	0.10539	0.0920947	0.137982	0.162819	0.0376033	0.0730871	0	0	0.00605538	0	0.446353	0.894271
TCGA-55-8097-01A	0.00513295	0.030475	0	0.0626368	0	0.228254	0	0	0.073819	0	0	0.0258778	0.0138122	0.00666574	0.0262913	0.144135	0.130502	0.0149496	0.237449	0	0	0	0	0.300891	0.958893
TCGA-55-8203-01A	0.000949979	0.0850753	0.0838674	0.123734	0	0.114754	0.07732	0.0141886	0.0923134	0	0.0314486	0	0	0.15867	0.0898666	0.0744121	0.0236487	0	0.0184895	0	0	0.0112606	0	0.329923	0.946352
TCGA-55-8205-01A	0.00373337	0	0	0.147076	0	0.159969	0.115373	0.0158131	0	0	0.0091562	0.0104617	0.0327331	0.0666671	0.101849	0.220926	0.0733369	0	0.0339665	0	0	0.00893807	0	0.378062	0.926158
TCGA-55-8206-01A	0	0.00675247	0	0.0205315	0	0.12302	0.0142956	0.00625966	0.0193113	0	0	0.00560838	0.279049	0	0	0.0751103	0.214285	0.0182	0.186251	0	0.0313248	0	0	0.504698	0.866218
TCGA-55-8207-01A	0.0390287	0	0.000959541	0.0653054	0	0.216981	0.000631873	0.00725242	0.0133838	0	0	0.000618098	0.0318778	0.141863	0.0132345	0.170798	0.131279	0.0246037	0.116875	0	0.0168576	0.00844992	0	0.328364	0.947754
TCGA-55-8208-01A	0.015255	0.0252462	0.0266065	0.0841059	0	0.0704197	0.0226694	0.0354637	0.0878481	0	0	0.0195605	0	0.226906	0.13591	0.149017	0.00688527	0	0.0713046	0	0	0.0228024	0	0.513322	0.858775
TCGA-55-8508-01A	0	0.0138719	0.336241	0.0453201	0	0.0483583	0	0	0.108431	0	0	0.0239761	0	0.340758	0.0173992	0.0423104	0	0	0	0.000822499	0	0.0225115	0	0.335236	0.95479
TCGA-55-8510-01A	0.00772582	0.00895743	0	0.110224	0	0.108245	0.0131269	0.0406359	0.077925	0	0.00509152	0.0127254	0.0255397	0.104651	0.0838712	0.22993	0.0609043	0	0.102976	0	0	0.00747108	0	0.483758	0.876741
TCGA-55-8511-01A	0.0350226	0	0.00782334	0.173035	0	0.106413	0.0569809	0.043959	0.102461	0	0.0076244	0	0	0.13842	0.139823	0.177278	0.0087876	0	0.000494872	0	0	0.00187591	0	0.412165	0.912153
TCGA-55-8512-01A	0	0	0.00217465	0.149725	0	0.15114	0	0	0.012897	0	0.0416931	0.034911	0.0801294	0.104615	0	0.214976	0	0.0454407	0.0697057	0	0.0246627	0.0679296	0.26	0.0764677	1.05997
TCGA-55-8513-01A	0.0122816	0.0571543	0	0.0179762	0	0.104124	0	0.00716827	0.0507899	0	0.0275238	0	0.0103964	0.207038	0.0265139	0.318866	0.0797813	0.0161902	0.0588976	0	0	0.00529803	0	0.485926	0.873384
TCGA-55-8514-01A	0.00634886	0.010025	0.0184235	0.0265577	0	0.190465	0	0.0427016	0.0641259	0	0.0187869	0	0.0850394	0.111631	0.0492923	0.227372	0.0128683	0.0642642	0.0498342	0	0.0105428	0.0117216	0.05	0.170998	1.01401
TCGA-55-8616-01A	0.0753466	0.00439109	0	0.108695	0	0.268881	0	0	0.22366	0	0	0	0.0235529	0.0648644	0.0511972	0.0921935	0.00794205	0	0.0792756	0	0	0	0.03	0.195724	1.01382
TCGA-55-8619-01A	0.0435505	0.0329195	0	0.173581	0	0.116556	0.00317497	0.0333655	0.0582282	0	0.0193668	0	0.00756651	0.141212	0.0396462	0.205988	0.0240848	0	0.0692546	0	0	0.0315048	0	0.318276	0.952804
TCGA-55-8621-01A	0.0170853	0	0.0322136	0.066864	0	0.172991	0	0	0.039269	0	0	0.0472576	0.0223464	0.138531	0.0897991	0.141452	0.0626185	0	0.157487	0	0	0.012085	0	0.301616	0.958863
TCGA-55-A48X-01A	0.0362402	0.194974	0	0.0734362	0	0.219308	0	0	0.0953928	0	0	0.0350688	0	0.108824	0.0395776	0.0702423	0.0180803	0	0.106711	0	0	0.00214476	0	0.347303	0.93948
TCGA-55-A48Y-01A	0.0610925	0	0.10677	0.0211264	0	0.146784	0.0245715	0.0070801	0.0658215	0.00447103	0	0.0213561	0	0.334552	0.0490314	0.0917159	0	0	0.0444824	0	0	0.0211452	0	0.312824	0.960565
TCGA-55-A491-01A	0.0864643	0	0	0.0492659	0	0.122482	0	4.97594e-05	0.109748	0	0	0.0528585	0.0242609	0.30745	0.142171	0.0738085	0.0108054	0	0.0206361	0	0	0	0	0.419875	0.910624
TCGA-55-A4DG-01A	0.0475754	0.0936138	0	0.105758	0	0.264273	0	0.0298687	0.00977801	0	0	0.0098892	0.0142326	0.0607815	0.095117	0.136155	0	0.00360821	0.12935	0	0	0	0.05	0.169578	1.01605
TCGA-55-A57B-01A	0.0130385	0	0	0.021859	0	0.219037	0.00649624	0.00740827	0.040104	0	0	0.0305296	0.0136052	0.0597959	0.0163243	0.146636	0.237494	0.0624407	0.105601	0	0.00880795	0.0108218	0.01	0.258193	0.977175
TCGA-62-8395-01A	0.0383132	0	0.0397225	0.0551855	0	0.16138	0	0.0698629	0.0561339	0	0	0.0256136	0.00552419	0.103072	0.0488777	0.18475	0.133941	0	0.0776241	0	0	0	0.01	0.24936	0.978537
TCGA-62-8397-01A	0	0.00224264	0.00191181	0.0386887	0	0.197531	0	0	0.04072	0	0	0.0266265	0.118669	0.042312	0	0.147739	0.162326	0.0123203	0.208913	0	0	0	0.02	0.232118	0.987616
TCGA-62-8399-01A	0.0162253	0	0.0281139	0.0542552	0	0.292771	0.0540871	0.0158552	0.0544952	0	0	0	0.0879557	0	0.0308296	0.106957	0	0.0829996	0.105958	0	0.0398151	0.029682	0.39	0.0545444	1.05366
TCGA-62-A46S-01A	0.0283048	0	0.073023	0.0921378	0	0.259967	0.00752085	0.00444945	0.0527151	0	0.0229239	0.00878338	0.026099	0.0593975	0.0901964	0.113044	0.0805553	0	0.0567145	0	0.0177382	0.00643043	0.05	0.158982	1.01518
TCGA-62-A46V-01A	0.0206412	0	0.000747104	0	0	0.148696	0	0.00684239	0.0065706	0	0	0.0287957	0.0157909	0.102913	0	0.195891	0.18384	0.100387	0.188885	0	0	0	0	0.28987	0.967214
TCGA-62-A46Y-01A	0.0201066	0	0	0.107617	0	0.137137	0	0.0455221	0.0377736	0	0	0.0212216	0.065507	0.076187	0.0704481	0.158275	0.195819	0	0.0635935	0	0	0.000792929	0.06	0.134519	1.02783
TCGA-64-1680-01A	0.00104927	0	0.00263945	0.0475188	0	0.271849	0	0.0784933	0	0	0	0.0437697	0.00116901	0	0.0456987	0.2206	0	0.0656187	0.212213	0	0	0.0093806	0.05	0.161465	1.02115
TCGA-64-1681-01A	0.00858217	0.00816848	0	0.035815	0	0.231588	0	0	0.126976	0	0	0	0.038452	0.124424	0.130282	0.110439	0.1287	0.0489973	0	0	0.00757593	0	0	0.412188	0.911538
TCGA-64-5778-01A	0.0233986	0.0205654	0.0338244	0.243768	0	0.0376595	0.100644	0.0427553	0.0962769	0.0185882	0	0	0	0.0833346	0.167868	0.0921866	0.00995012	0	0.0291799	0	0	0	0	0.559157	0.831945
TCGA-64-5779-01A	0.0519521	0	0.203542	0.103533	0	0.317921	0.0768644	0	0.0513855	0	0.0294986	0	0	0.0902095	0.046021	0.0261628	0	0.00059888	0	0.00231183	0	0	0.03	0.198027	1.0092
TCGA-67-3770-01A	0.0118719	0	0.0130444	0.085091	0	0.238004	0.0092084	0.0120264	0	0.0073196	0	0.0287524	0.0132023	0.0147215	0.0518873	0.222893	0.0532844	0.0415876	0.153716	0	0.0299079	0.0134815	0	0.411144	0.910732
TCGA-67-3772-01A	0.039503	0	0.00916244	0.0679533	0	0.181991	0	0	0.0401435	0	0	0.0214465	0.0400491	0.0424447	0.0156911	0.142769	0.238214	0.0332461	0.123514	0	0	0.0038725	0	0.354894	0.935185
TCGA-67-3773-01A	0.0251635	0	0.00668426	0.0922388	0	0.207332	0.020767	0.0317468	0.0367404	0	0.0011644	1.7678e-05	0.00400055	0	0.084132	0.168967	0.176238	0	0.130313	0	0.000563704	0.013931	0	0.308396	0.95468
TCGA-67-3774-01A	0	0.0263171	0.0273001	0.0742078	0	0.259982	0.0144565	0.042242	0.0229097	0	0	0.051347	0.00633711	0.0766799	0.102192	0.131174	0.00926313	0.0247514	0.109632	0	0	0.0212075	0	0.273964	0.972859
TCGA-67-4679-01B	0.00620721	0.00637951	0	0.06172	0	0.184021	0.00127132	0	0.0536787	0	0	0.0118356	0.0949815	0	0.0138653	0.0996378	0.143992	0.020323	0.286646	0	0	0.0154413	0	0.411046	0.911295
TCGA-67-6215-01A	0	0.0259248	0	0.0344293	0	0.119166	0	0	0.0557248	0	0	0.046784	0.0125654	0.082246	0.0202913	0.21692	0.193693	0.00627002	0.17108	0	0	0.0149058	0.05	0.170323	1.01556
TCGA-67-6217-01A	0.0375257	0	0	0.0280264	0	0.271659	0	0	0.0600638	0	0	0.0155764	0.0144565	0.0313234	0.0802051	0.195361	0.110208	0.0119867	0.143608	0	0	0	0	0.292468	0.961895
TCGA-69-7761-01A	0.0122143	0	0.0277253	0.0462241	0	0.378737	0.0188701	0	0.0356361	0	0.00367726	0.00320645	0	0.148422	0.102033	0.132533	0.0246947	0.00396548	0.0454697	0	0	0.0165909	0	0.404345	0.914904
TCGA-69-7763-01A	0.0187343	0	0.0831206	0.0813741	0	0.248621	0.00518898	0.0159243	0.0139297	0	0.00508647	0.0195441	0.0136594	0.104606	0.0201317	0.232073	0	0.0541638	0.0633907	0	0.0160297	0.00442147	0.01	0.269361	0.971606
TCGA-69-7764-01A	0.0948485	0	0.117879	0.063074	0	0.417108	0	0	0.0315872	0	0	0.0119751	0.0102098	0.0821703	0.0879536	0.0606376	0	0.0133134	0.00924273	0	0	0	0.01	0.239598	0.993208
TCGA-69-7765-01A	0.00207664	0.00578287	0.00107178	0	0	0.287221	0.0492975	0.0183822	0.0248217	0	0.0591827	0	0	0.13004	0.0851603	0.129911	0.172496	0	0.0336823	0	0	0.000873413	0	0.309675	0.957333
TCGA-69-7973-01A	0.0449845	0	0.000838292	0.112617	0	0.203098	0.0997919	0	0.0496213	0	0	0.0133542	0.0156122	0.0442761	0.043567	0.140998	0.0333974	0.0136911	0.177843	0	0	0.00631002	0.06	0.134074	1.02421
TCGA-69-7980-01A	0.0161291	0	0	0.1532	0	0.214014	0	0.0403226	0.0578382	0	0	0.0556018	0.012901	0.04796	0.125902	0.180731	0.0161493	0	0.0671187	0	0.0101311	0.00200122	0	0.378769	0.928641
TCGA-69-8453-01A	0.005732	0.00383582	0	0.0770405	0	0.0884709	0	0.0460546	0.0611019	0	0	0.0131719	0.012033	0.356254	0.0836553	0.135795	0.0392766	0	0.067061	0.00310689	0	0.00741023	0	0.52204	0.852112
TCGA-71-6725-01A	0	0.0222039	0.00386023	0.0205035	0	0.169637	0	0.0160617	0.0545569	0	0	0	0.0328919	0.0342674	0.00934257	0.382435	0.0471733	0.0690464	0.07307	0	0.0411588	0.0237918	0.06	0.129228	1.03658
TCGA-73-4658-01A	0.00334387	0	0.00206562	0.0618048	0	0.216412	0.0580142	0.0292641	0.0120774	0	0	0.000867372	0.0334758	0	0.0463842	0.188971	0.280607	0.0207607	0.0116483	0.00329613	0.0237015	0.00730568	0	0.454503	0.890496
TCGA-73-4659-01A	0.00411583	0	0.0251434	0.0433296	0	0.149443	0	0	0.0510582	0	0.0511101	0.0104088	0.0424606	0.0417429	0.01209	0.369824	0.0424277	0	0.131905	0	0.00398946	0.0209517	0	0.286429	0.967583
TCGA-73-4662-01A	0.024149	0.0383781	0	0.0804691	0	0.228942	0.0106291	0.0201086	0.0883183	0.049582	0	1.17361e-05	0.00881799	0.120484	0.0327576	0.143547	0.086109	0.0215968	0.0446786	0	0	0.00142066	0	0.276225	0.970977
TCGA-73-4677-01A	0.0131046	0	0.111764	0.0876285	0	0.306371	0	0.0293152	0.0427255	0	0.0237504	0	0.0237264	0	0.0339214	0.159519	0.0794635	0.0295704	0.055102	0	0	0.00403818	0.03	0.205495	0.996672
TCGA-73-7498-01A	0	0.00320749	0.0793054	0.0454897	0	0.327342	0.00381081	0	0.0621368	0	0	0.0149935	0.0516649	0.00361088	0.0289596	0.153895	0.055931	0.016379	0.153274	0	0	0	0.02	0.229826	0.985921
TCGA-78-7149-01A	0.00356043	0	0.176558	0.107857	0	0.216755	0	0.00182549	0.0651649	0	0.00362289	0.0321329	0	0.0659935	0.101202	0.0770538	0.00962306	0	0.122032	0	0.0115608	0.00505666	0.1	0.105972	1.03827
TCGA-78-7152-01A	0.00735467	0.0644279	0.0236535	0.137176	0	0.18345	0.0221619	0.0310203	0.109658	0	0	0.022148	0	0.13868	0.077158	0.0606108	0.0598908	0	0.0579961	0	0	0.00461342	0	0.314277	0.954794
TCGA-78-7153-01A	0.0857914	0	0.0545407	0.140538	0	0.252197	0	0.0203119	0.0698787	0	0	0.0432264	0.0174525	0.0623862	0.0201274	0.134458	0.0228267	0.012051	0.064214	0	0	0	0.09	0.110091	1.04132
TCGA-78-7156-01A	0.0828777	0	0.035273	0.0984388	0	0.271941	0	0.0525673	0.00442181	0.0040254	0.00216652	0.0193246	0.0225909	0.0160707	0.140293	0.100665	0.0102819	0.0048136	0.100532	0	0.0337172	0	0.24	0.0805083	1.05899
TCGA-78-7158-01A	0	0.0136771	0	0.0302141	0	0.259122	0	0	0.033073	0	0	0.0261219	0.0267331	0.0266001	0.0452576	0.206134	0.110115	0.0271774	0.177538	0	0.0136745	0.00456262	0.05	0.160465	1.01487
TCGA-78-7162-01A	0.0253431	0	0.0114348	0.123802	0	0.223164	0	0.0481061	0.0257341	0	0	0.0559518	0.00114896	0.0308867	0.0522107	0.150822	0.0339959	0.0413708	0.176029	0	0	0	0	0.312401	0.955488
TCGA-78-7163-01A	0.0701339	0	0.00641983	0.00835538	0	0.244139	0	0.043002	0.104964	0	0	0.140733	0.0111244	0.106279	0.0556893	0.0279842	0.010424	0.0234207	0.127094	0	0.020238	0	0.19	0.0849559	1.06242
TCGA-78-7167-01A	0.0511593	0	0.0563509	0.0956894	0	0.180051	0	0.0395474	0.0780759	0	0	0.0317381	0.0344536	0.0495968	0.0757141	0.140083	0.0456036	0	0.121937	0	0	0	0.46	0.0343759	1.05948
TCGA-78-7537-01A	0.00647491	0	0.132964	0.136134	0	0.102264	0	0.011899	0.0858967	0	0	0.0410489	0.00474035	0.0647801	0.00888279	0.182575	0.0907132	0.0373823	0.0942459	0	0	0	0.04	0.175086	1.00469
TCGA-78-7539-01A	0.00162391	0	0.00492226	0.187836	0	0.187042	0.030357	0.0384622	0.057757	0	0	0.0382303	0.0165199	0.0527181	0.0869895	0.129143	0.0850746	0.00805406	0.0659466	0	0.00932389	0	0	0.307529	0.959655
TCGA-78-7633-01A	0.042978	0	0.00712907	0.0307623	0	0.279814	0.0012922	0.0404245	0	0	0	0.0490597	0.0509506	0.0550961	0.0147433	0.250461	0.0119803	0.0727113	0.0925979	0	0	0	0.33	0.0618203	1.05596
TCGA-78-8648-01A	0.00632764	0.00813171	0.0122173	0.137847	0	0.0316731	0.0189008	0.0184002	0.0623892	0.00928191	0	0.0217838	0	0.426794	0.0349948	0.134575	0.00506272	0	0.0708656	0	0	0.00075546	0	0.68962	0.737823
TCGA-78-8655-01A	0.0198406	0	0	0.105649	0	0.105914	0.0298367	0.00967206	0.0566057	0	0	0.00901017	0.0104517	0.300611	0.0726546	0.156581	0.0237957	0	0.0989592	0	0	0.000417574	0	0.493952	0.868884
TCGA-86-6851-01A	0.0175687	0	0.0798016	0.121354	0	0.12057	0.0603115	0.0478157	0.0737799	0	0.10367	0	0	0.12291	0.0983028	0.108605	0.00869588	0	0.0366157	0	0	0	0	0.432129	0.900836
TCGA-86-7701-01A	0.0401028	0.00891468	0.0888151	0.114503	0	0.261708	0.056422	0.0180872	0.103535	0	0.0365339	0	0.00505599	0.0780867	0.0598142	0.0649497	0.0223054	0.0115312	0.028011	0	0	0.00162446	0.01	0.261961	0.978574
TCGA-86-7714-01A	0	0	0	0.038342	0	0.208324	0	0.00334923	0.00517226	0	0	0.0395548	0.0206314	0	0	0.170354	0.284953	0.0950555	0.12396	0	0	0.0103036	0	0.278356	0.97123
TCGA-86-7954-01A	0.0264741	0	0	0.0121144	0	0.282653	0	0.0565691	0.0506109	0	0.0113651	0.00984219	0.00939035	0.0298393	0.189456	0.196165	0.0190052	0.0446507	0.0593329	0	0	0.00253213	0	0.572538	0.822654
TCGA-86-8056-01A	0	0.0228752	0	0.053346	0	0.249243	0.0185983	0	0.0162333	0	0.0115351	0.00133292	0.0471103	0.0893037	0.0495805	0.200681	0.0730549	0.009199	0.119118	0	0.0305648	0.00822401	0.01	0.240297	0.982912
TCGA-86-8073-01A	0	0	0.00284792	0.0594528	0	0.172284	0	0.016319	0.0269641	0	0	0.0151463	0.128528	0.109185	0.0666598	0.233464	0.0486474	0	0.120502	0	0	0	0.01	0.235227	0.989131
TCGA-86-8076-01A	0.00786553	0.0145886	0.0131014	0.20885	0	0.109551	0.0689601	0.0190989	0.0789149	0	0	0	0	0.224029	0.0662192	0.0780907	0.0508178	0	0.0532977	0	0	0.00661539	0	0.467427	0.883513
TCGA-86-8278-01A	0	0.00382456	0.0211842	0.0561909	0	0.242834	0.0100728	0.0133002	0.0147807	0	0.00909744	0.017384	0.00672172	0.0664769	0.0690129	0.119094	0.0802168	0.0668868	0.199948	0	0	0.0029741	0.11	0.104764	1.03884
TCGA-86-8279-01A	0	0	0.00381647	0.0176666	0	0.0834917	0	0.0144517	0.0518475	0	0.00889743	0.0136215	0	0.370348	0.0384591	0.13283	0.249487	0.0119919	0	0.00309052	0	0	0	0.316565	0.98188
TCGA-86-8280-01A	0.0102987	0	0.00904772	0.0442219	0	0.300984	0	0.0285332	0.0631062	0	0.00940905	0.0121998	0	0.152431	0.103836	0.115276	0.073773	0	0.0759269	0	0	0.000956434	0	0.513824	0.860114
TCGA-86-8668-01A	0.0061077	0.0305616	0.0104769	0.0414473	0	0.194347	0	0.0558043	0.0508159	0	0	0.019021	0.000742468	0.159963	0.0862174	0.131008	0.0520997	0	0.161387	0	0	0	0	0.27883	0.969252
TCGA-86-8669-01A	0.0225876	0	0.025829	0.0986089	0	0.247704	0.0319694	0.000389235	0.0623761	0	0	0.0308196	0.055133	0.129269	0.0488781	0.0739407	0.123194	0.0308107	0.018491	0	0	0	0.02	0.226923	0.991522
TCGA-86-8671-01A	0.0267729	0.0265573	0	0.132124	0	0.120848	0.0142025	0.0429871	0.129114	0	0.00838757	0	0	0.207586	0.11838	0.0806439	0.0246309	0	0.0677655	0	0	0	0	0.668412	0.773367
TCGA-86-8674-01A	0.0651223	0	0.0398243	0.0465058	0	0.086189	0	0.140922	0.0549659	0	0	0.0321578	0	0.375098	0.0484844	0.0443809	0	0.0492896	0.0170601	0	0	0	0.04	0.182921	1.03038
TCGA-86-A456-01A	0.0323125	0	0.001499	0.0300192	0	0.174481	4.43468e-05	0.0336499	0.0185916	0.0108659	0	0.00791191	0	0.191579	0.0726498	0.319295	0	0.0546388	0.0184393	0.0218054	0.0122179	0	0	0.285084	0.978587
TCGA-86-A4P7-01A	0.0831487	0	0.0186608	0.108175	0	0.186002	0.0227868	0.0384174	0.0547493	0	0.0323927	0	0.00276661	0.146077	0.0259973	0.195025	0.0209018	0	0.0601878	0	0	0.00471166	0.01	0.238658	0.98648
TCGA-86-A4P8-01A	0.0136687	0	0	0.0942198	0	0.325984	0	0	0	0	0.0291638	0.0233568	0.0114373	0.14453	0.0606989	0.191489	0.00469899	0	0.0961178	0	0.00228042	0.00235407	0	0.371402	0.930825
TCGA-91-6828-01A	0.0303059	0	0.0172833	0.0972128	0	0.294905	0.0659717	0	0.00623096	0	0.0304591	0	0.0197966	0.0617254	0.0791041	0.217502	0.0496277	0	0.0173982	0	0	0.0124772	0	0.339007	0.943985
TCGA-91-6829-01A	0.077812	0	0.0155883	0.0373145	0	0.087181	0	0	0.045259	0	0	0.0425198	0	0.23247	0.00843872	0.19548	0.0166688	0.0151139	0.222718	0	0	0.00343518	0	0.294701	0.967953
TCGA-91-6835-01A	0.0252971	0.0312876	0	0.068334	0	0.23432	0.0331618	0	0.069447	0.0480853	0	0	0	0.206911	0.0846315	0.147134	0.0126184	0	0.0387719	0	0	0	0	0.573258	0.827457
TCGA-91-6840-01A	0.0933372	0	0.0150569	0.00761544	0	0.244435	0	0.0213824	0.0177893	0.0414788	0	0.0429617	0	0.191712	0.159664	0.0931195	0.00577908	0	0.0656686	0	0	0	0	0.380083	0.928588
TCGA-91-6849-01A	0.0457844	0.00531964	0.137558	0.0902305	0	0	0.0419427	0.0230007	0.0392778	8.42334e-05	0.0104183	0	0	0.412247	0.00624754	0.110536	0.0125894	0.0304894	0.0301796	0	0	0.00409446	0	0.400217	0.923145
TCGA-91-7771-01A	0.00823456	0	0.00438465	0.102205	0	0.435612	0	0.0153597	0	0	0	0.0241259	0.0168702	0.0403263	0.0873693	0.180254	0.0251654	0.00778784	0.0523052	0	0	0	0	0.401302	0.91785
TCGA-91-8496-01A	0.00686723	0	0	0.0814163	0	0.103933	0.010332	0	0.0188526	0	0.00190521	0.0170111	0.0739838	0.141192	0.0115061	0.240606	0.094912	0.0124625	0.157759	0	0.00248221	0.0247785	0	0.431083	0.90172
TCGA-91-8497-01A	0.0198543	0.0818243	0.0494192	0.0763706	0	0.144101	0	0.0354336	0.0768311	0	0	0.0378617	0.0148965	0.0335442	0.0133247	0.120464	0.128757	0.0067492	0.160569	0	0	0	0	0.330865	0.944063
TCGA-91-A4BC-01A	0.0307095	0	0.0659132	0.403685	0	0.0312027	0.172533	0.0310182	0.00759167	0.00575239	0	0.0252981	0.00188133	0.0444749	0.0412918	0.076005	0.0059127	0	0.0542726	0	0	0.00245788	0	0.475144	0.879091
TCGA-91-A4BD-01A	0	0.0205659	0.0021019	0.0357954	0	0.14405	0	0	0.0563312	0	0.00142529	0.0191687	0.202095	0.0399419	0.0161378	0.224822	0.0106601	0.045207	0.181698	0	0	0	0	0.399356	0.916313
TCGA-93-7347-01A	0.0176322	0	0.00750211	0.133421	0	0.136957	0	0.0408402	0.107077	0	0	0.0484797	0	0.219011	0.0494561	0.143141	0	0.00983706	0.0827753	0	0	0.00387105	0	0.580379	0.823328
TCGA-93-7348-01A	0.0523369	0	0.0621846	0.0533601	0	0.218203	0.013516	0.030687	0.0702003	0	0	0.0351399	0	0.298899	0.0499687	0.0456909	0.0182711	0.000304251	0.0512378	0	0	0	0.01	0.269226	0.979419
TCGA-93-A4JO-01A	0.0247838	0.00285666	7.9565e-05	0.13615	0	0.24672	0	0	0.0873541	0	0.0173993	0	0.0284484	0.144394	0.0973277	0.155324	0.0143617	0	0.0448011	0	0	0	0	0.490694	0.871139
TCGA-93-A4JP-01A	0.0150887	0	0	0.0242125	0	0.143546	0	0.0434369	0	0	0.00150515	0.0220044	0.0498841	0.109238	0.0791177	0.277223	0.00868949	0.0206624	0.19317	0	0.00963219	0.00259042	0	0.303838	0.961088
TCGA-95-7567-01A	0.00824302	0	0.0116964	0.0110787	0	0.187868	0.064224	0.0618092	0.0927966	0.0161415	0	0	0	0.0494347	0.110112	0.297156	0.0439911	0.0290014	0.0164479	0	0	0	0	0.293388	0.966789
TCGA-95-7948-01A	0	0.0107986	0.0260288	0.128101	0	0.185856	0.00563556	0.0108466	0.0116821	0.0132406	0	0.0398456	0.0641007	0	0.0281269	0.171103	0.098671	0.0515614	0.154403	0	0	0	0.17	0.0933971	1.03904
TCGA-95-A4VN-01A	0.0264038	0	0	0.0787269	0	0.179103	0.118323	0.0324988	0.0173985	0	0.00659249	0.00716448	0	0.153912	0.0863699	0.210645	0	0.02121	0.0535099	0	0	0.0081428	0	0.472873	0.881223
TCGA-97-7546-01A	0.0573313	0	0.0144822	0.0597653	0	0.378044	0.0288631	0	0	0	0.0198448	0	0.0388607	0.0217888	0.0428083	0.104083	0.0573942	0.0297913	0.141528	0	0	0.00541472	0.01	0.248507	0.980818
TCGA-97-7547-01A	0.033588	0	0.0628981	0.0542561	0	0.237276	0.0113547	0.0157724	0.0878576	0	0	0.00490518	0.0385972	0.106335	0.0471136	0.165609	0.0290031	0.00754324	0.0978909	0	0	0	0.02	0.22277	0.988366
TCGA-97-7552-01A	0.00084539	0.0913994	0.0397069	0.302808	0	0.0977076	0.00931411	0.017546	0.0441096	0	0	0.0166831	0.000463428	0.148157	0.109285	0.0587266	0.00865761	0	0.054591	0	0	0	0	0.501323	0.865139
TCGA-97-7553-01A	0.040803	0	0	0.0831776	0	0.196279	0.0252881	0	0	0	0.0226648	0.00267671	0.0129237	0.187192	0.0490213	0.178455	0.0636151	0	0.101603	0	0	0.0363011	0	0.29482	0.963886
TCGA-97-7554-01A	0.0319725	0	0.0312878	0	0	0.206814	0.0185771	0.0096755	0.0548996	0.016594	0	0.00716811	0	0.257116	0.0963107	0.191254	0.0130123	0	0.0600873	0	0	0.00523185	0	0.322894	0.95638
TCGA-97-7941-01A	0.0382039	0	0	0.0930506	0	0.173151	0	0.0145522	0.0831118	0	0	0.0212933	0.0155321	0.0141831	0.0551865	0.189017	0.123661	0	0.179057	0	0	0	0	0.32692	0.946866
TCGA-97-8171-01A	0.0426768	0	0.019863	0.00154773	0	0.152443	0	0.0154537	0.0198652	0	0	0.0199974	0	0.345428	0.0176499	0.320182	0	0.00675599	0.0381373	0	0	0	0.01	0.243337	1.01844
TCGA-97-8172-01A	0.0107263	0.133134	0	0.0862093	0	0.237967	0	0	0.0717019	0	0	0	0.00362014	0.0692858	0.0264889	0.136805	0.0170822	0	0.204902	0	0	0.00207694	0	0.457739	0.890196
TCGA-97-8174-01A	0.0313871	0	0.0199955	0.0645337	0	0.34561	0.0151475	0	0.0110789	0	0.0162281	0	0.027651	0	0.119363	0.21268	0.0111189	0.00984612	0.113342	0	0	0.00201912	0	0.361493	0.934293
TCGA-97-8177-01A	0.0169448	0.0121107	0	0.0720261	0	0.125833	0.00344623	0.0351942	0.048138	0	0	0.000257913	0.0224298	0.0823474	0.0138653	0.161433	0.212373	0.0291993	0.13689	0.0111688	0.00980064	0.0065423	0	0.485352	0.87752
TCGA-97-8547-01A	0.00855772	0	0	0	0	0.060266	0	0.0405169	0.0706755	0	0	0	0	0.551414	0	0.132961	0.00842539	0.0894599	0.0377233	0	0	0	0	0.506019	0.875053
TCGA-97-8552-01A	0.00634436	0.0495907	0	0.0718421	0	0.213173	0	0.002812	0.0241346	0	0.0234312	0	0.0559617	0.0242488	0.0252813	0.187189	0.165891	0.0188395	0.128845	0	0	0.00241543	0	0.356191	0.934308
TCGA-97-A4LX-01A	0.0499785	0	0.00654967	0.110497	0	0.228271	4.72024e-05	0.0383247	0.0667014	0	0	0.0152455	0.0141183	0.0824641	0.141128	0.133077	0.0384999	0	0.0681875	0	0	0.00690985	0	0.501522	0.86579
TCGA-97-A4M0-01A	0	0.021818	0	0.125407	0	0.277679	0.0131306	0.0182919	0.0817307	0	0	0.0289287	0.0432414	0	0.0727306	0.0781417	0.131133	0.0250851	0.0780123	0	0	0.00467038	0	0.304737	0.95999
TCGA-97-A4M1-01A	0.00259961	0	0	0.078759	0	0.142631	0	0.0045894	0.0102959	0	0	0.0449161	0.0628374	0.0572949	0.0215931	0.295594	0.0320137	0.012403	0.234052	0	0.000421475	0	0	0.292147	0.966042
TCGA-97-A4M2-01A	0.00155594	0.0180642	0.0211422	0.0850674	0	0.0937449	0	0.0764384	0.0372288	0	0.0158346	0.0184805	0.0142355	0.213811	0.0416524	0.144045	0.0569279	0.00297027	0.152115	0	0	0.00668647	0	0.423009	0.905443
TCGA-97-A4M7-01A	0.016667	0.00806507	0	0.0469637	0	0.237634	0	0.0468933	0.0922507	0	0.00210183	0	0.0362685	0.0335317	0.0581756	0.0807094	0.191257	0.0323182	0.108657	0	0	0.00850691	0	0.413413	0.909836
TCGA-99-7458-01A	0	0.00703095	0	0.0975259	0	0.281364	0	0.0493621	0.0555586	0	0	0.0320163	0	0.105778	0.0631049	0.0940002	0.108182	0.0189245	0.0871526	0	0	0	0	0.339731	0.944287
TCGA-99-8028-01A	0.0109903	0.00364592	0.00130349	0.133906	0	0.180755	0.0773022	0	0.0529932	0.0161656	0	0.0227926	0	0.191455	0.105155	0.143978	0.0108545	0	0.0467672	0	0	0.00193705	0	0.553567	0.837167
TCGA-99-8032-01A	0.0181758	0	0.129059	0.0614169	0	0.221383	0.0186072	0	0.0954692	0	0	0.0266699	0	0.176086	0.0242555	0.115027	0.00636886	0.000662918	0.104176	0	0	0.00264354	0	0.272038	0.97044
TCGA-99-AA5R-01A	0.0218457	0.0677713	0	0.160078	0	0.281213	0	0.0285132	0.00244335	0	0	0.0785157	0.0119719	0.139807	0.0611917	0.0903542	0.0188309	0.000484447	0.0296122	0.00508393	0	0.00228361	0	0.421591	0.907195
TCGA-J2-8194-01A	0.00784004	0	0.0254095	0.0203967	0	0.25713	0.0445237	0	0	0	0.00794046	0.00334778	0.0544826	0.0419963	0.0817888	0.176073	0.132802	0	0.0678408	0	0.0149032	0.0635249	0.06	0.147175	1.01964
TCGA-J2-A4AE-01A	0.0712315	0	0.138394	0.0905786	0	0.311057	0	0.0252653	0	0	0	0.0109224	0.00390995	0.0268329	0.0797151	0.102583	0.0395713	0.0228824	0.0705052	0	0.00615971	0.000390526	0.06	0.143795	1.02234
TCGA-L4-A4E6-01A	0.0154143	0	0	0.031993	0	0.152184	0.00607837	0.00816818	0	0	0.017944	0.00305496	0.00266127	0.217705	0.0438752	0.31194	0.0773298	0	0.10325	0	0.00260121	0.00580093	0	0.299651	0.971642
TCGA-L9-A444-01A	0.0281762	0	0.0356912	0.234447	0	0.14505	0.0853101	0.020576	0.0773687	0	0.0920025	0	0.0116571	0.0583964	0.104714	0.0723263	0.00500963	0	0.0292741	0	0	0	0	0.468122	0.882853
TCGA-L9-A50W-01A	0.0162016	0	0.0320077	0.0235966	0	0.27098	0	0.00524417	0.0718302	0	0	0.0342222	0.00977715	0.0437621	0.0679805	0.0280984	0.194981	0	0.199271	0	0	0.00204745	0.01	0.264649	0.973302
TCGA-L9-A743-01A	0.0303152	0.015814	0	0.104803	0	0.182728	0.0938538	0	0.0831566	0	0.0268553	0	0.0125895	0.0880817	0.0609804	0.118562	0.0538237	0.0763038	0.0457438	0	0	0.00638919	0	0.371226	0.928436
TCGA-L9-A7SV-01A	0.0694996	0	0.0539666	0.11957	0	0.28387	0.0172541	0.0843143	0.0142365	0	0	0.0142848	0.00036971	0.0306197	0.099034	0.152171	0.0135153	0	0.0213703	0	0.0259248	0	0.48	0.0295984	1.08003
TCGA-L9-A8F4-01A	0.00916083	0.00767546	0.0167785	0.156198	0	0.144259	0.106605	0.000204178	0.0832999	0	0	0.025848	0	0.193563	0.0798641	0.140295	0.0103013	0	0.0259472	0	0	0	0	0.503498	0.864816
TCGA-MN-A4N4-01A	0.00326587	0.00171847	0.0105114	0.0198604	0	0.0531762	0.022635	0.00962079	0.0539792	0	0.0229059	0	0	0.56491	0.0408569	0.136885	0	0	0.0558684	0	0	0.00380611	0	0.679548	0.733877
TCGA-MP-A4SW-01A	0.0111803	0.0601722	0.0100919	0.0746988	0	0.19898	0	0.0357987	0.0913419	0	0.00545353	0.0113936	0.0249907	0.181012	0.030303	0.165439	0.0291876	0.0199564	0.0499995	0	0	0	0	0.338388	0.944203
TCGA-MP-A4T4-01A	0.0181121	0	0.0234261	0.165597	0	0.113216	0.0772046	0.0523504	0.0649438	0	0.0634341	0	0	0.1507	0.122782	0.10869	0.00110598	0.00131847	0.0371179	0	0	0	0	0.552217	0.838024
TCGA-MP-A4T6-01A	0.043049	0	0.00532109	0.0653458	0	0.104981	0	0.0419479	0.137116	0.00468257	0	0	0	0.382111	0.0694729	0.0988253	0	0.00914706	0.0380008	0	0	0	0	0.373754	0.937407
TCGA-MP-A4TD-01A	0.0608091	0.0638231	0.0647418	0.0418344	0	0.18789	0	0.0154208	0.0655195	0	0	0.0296938	0	0.298425	0.0156716	0.0854859	0.0101761	0.00175699	0.0587515	0	0	0	0	0.410187	0.912274
TCGA-MP-A4TH-01A	0.0600104	0.150007	0.00492419	0.109799	0	0.19409	0.00950738	0.0306598	0.103172	0	0	0.00701266	0	0.0827754	0.0334409	0.115193	0.0513073	0.00926021	0.0388399	0	0	0	0	0.344047	0.940942
TCGA-MP-A4TJ-01A	0.0265743	0.0190877	0	0.163773	0	0.185129	0.147551	0.00787635	0.033497	0	0.0174192	0	0	0.163997	0.0916719	0.09304	0.00863219	0.00437239	0.0367979	0	0	0.000582517	0	0.44043	0.896927
TCGA-MP-A5C7-01A	0.00880492	0	0.0218887	0.0283291	0	0.326114	0	0.0865799	0	0	0.0437061	0.0468237	0.00447056	0.0392028	0.0727485	0.159058	0.0646796	0.056464	0.0403733	0	0.000757619	0	0.28	0.0711901	1.06237
TCGA-NJ-A4YF-01A	0.0437213	0	0.0511564	0.0785956	0	0.114523	0.0571955	0.0303305	0.0870396	0	0.036289	0	0	0.334663	0.0472786	0.104534	0	0	0	0.0146731	0	0	0	0.3606	0.939263
TCGA-NJ-A4YG-01A	0	0.00788018	0	0.0381256	0	0.229769	0.0200827	0.0621456	0.0490843	0	0	0.0148468	0.0128071	0.0656419	0.0373315	0.165499	0.173324	0.0305088	0.0775023	0	0	0.0154508	0	0.32022	0.950306
TCGA-NJ-A4YQ-01A	0.0361696	0.0338904	0.0334142	0.172267	0	0.056456	0.0269466	0.0555059	0.0799557	0.0297038	0	0.0195999	0	0.243647	0.0733716	0.0923648	0	0	0.0467083	0	0	0	0	0.54632	0.842576
TCGA-NJ-A7XG-01A	0	0.0386768	0.00844711	0.0349067	0	0.280394	0	0.00950439	0.0720112	0	0	0.0854102	0.0069164	0	0.0179752	0.0935208	0.0933034	0.0673608	0.191573	0	0	0	0.31	0.0641021	1.05902
TCGA-O1-A52J-01A	0	0	0	0.0470461	0	0.162216	0.00664842	0.0144432	0.0498308	0	0.00271121	0.0105519	0.201975	0.0336469	0.0185463	0.230064	0.0810693	0.0406764	0.0729149	0	0.0248918	0.00276846	0.03	0.20781	0.999093
TCGA-S2-AA1A-01A	0.0616636	0.0316553	0.0689952	0.058774	0	0.277635	0.0256174	0.0430076	0.0722869	0	0	0.0119394	0.00248333	0.125747	0.0359709	0.0404895	0.061216	0	0.0825191	0	0	0	0	0.434108	0.901053
TCGA-05-4250-01A	0.020379	0	0.0275628	0.102259	0	0.1342	0.0512878	0.0605878	0	0.00703446	0	0.10122	0.00515968	0.028904	0.0953176	0.209265	0.0441056	0.000627668	0.0889791	0	0.0129446	0.0101666	0	0.338547	0.944418
TCGA-05-4382-01A	0.0223218	0	0.0471954	0.0335527	0	0.190848	0.0377795	0.00634027	0.035785	0	0.0212531	0	0	0.201925	0.0605715	0.312903	0.00285292	0	0.00384135	0	0	0.0228306	0	0.422571	0.906783
TCGA-05-4390-01A	0.018607	0	0.0284113	0.0405613	0	0.109522	0.0933192	0	0.0144987	0	0.0531128	0	0	0.45138	0.0406235	0.120454	0	0	0.0110246	0	0	0.0184857	0	0.312451	0.980632
TCGA-05-4397-01A	0	0	0	0.0386138	0	0.0572988	0	0.0202736	0.118416	0	0.00995014	0.0108088	0.0213909	0.14914	0.154599	0.282445	0.0424828	0	0.0917195	0	0.00286151	0	0.01	0.253978	0.994052
TCGA-05-4398-01A	0.044082	0	0.00514662	0.0377332	0	0.155876	0.0268657	0.0431289	0.0672793	0	0.03113	0	0.0448016	0.0823073	0.113198	0.22326	0.0926814	0	0	0.019418	0.00968668	0.00340615	0	0.388767	0.921188
TCGA-05-4402-01A	0.0153242	0.00217072	0.010372	0.0385596	0	0.139641	0.0128124	0.0107373	0.0415976	0	0	0.00798187	0.0671535	0.0950556	0.0730649	0.284985	0.025615	0.0370279	0.126178	0	0	0.0117224	0	0.361416	0.933685
TCGA-05-4415-01A	0.0356373	0	0.0718204	0.197776	0	0.0764663	0.100313	0.042814	0.00324413	0	0.103865	0.0243289	0.0135265	0.0744754	0.0674233	0.0842389	0	0.0268887	0.0641399	0	0	0.0130413	0.02	0.219214	0.99859
TCGA-05-4418-01A	0.0419768	0	0.0414766	0.0698358	0	0.1392	0.0756523	0.00966798	0.0413779	0.0233898	0	0.0353513	0	0.127693	0.105119	0.215294	0.00232674	0.00945381	0.0524671	0	0	0.00971803	0	0.382208	0.924114
TCGA-05-4420-01A	0.0361386	0	0.038165	0.0932103	0	0.186645	0.0195505	0.00176614	0.0343996	0	0.0573304	0	0	0.0628047	0.0240023	0.197441	0.0510418	0	0	0.0152799	0	0.182224	0.06	0.137409	1.03784
TCGA-05-4426-01A	0.03031	0	0	0.0415366	0	0.211932	0	0	0.0683279	0	0	0.0219576	0.0323894	0.309748	0.0348063	0.169597	0	0	0.0467257	0	0	0.0326698	0	0.2914	0.976594
TCGA-05-4427-01A	0.0151529	0	0.0102454	0.111485	0	0.148585	0.0751368	0.0288166	0.0179352	0	0.00477755	0	0.0423428	0.0803745	0.0849344	0.168483	0.114513	0.00704526	0.0532466	0	0.0369259	0	0	0.279371	0.966539
TCGA-05-4432-01A	0.039194	0	0.0447655	0.113933	0	0.102491	0.0434632	0.0146544	0.082875	0	0.0124188	0.00185995	0	0.265383	0.0979276	0.122549	0	0	0.0350909	0	0	0.0233952	0	0.352443	0.940645
TCGA-05-4434-01A	0.0416885	0	0.00152489	0.0177037	0	0.207459	0.0440853	0	0.0350935	0	0.0257073	0	0	0.183977	0.169937	0.164158	0.0421501	0	0.0618025	0	0	0.00471281	0	0.47364	0.879767
TCGA-05-5428-01A	0	0	0	0.0823453	0	0.0688062	0	0.0189714	0	0.000927186	0.00384394	0	0	0.0801941	0.0367612	0.357013	0.157447	0	0.115082	0.0369737	0.0151569	0.0264778	0	0.36691	0.935185
TCGA-05-5429-01A	0.0424984	0	0.0394507	0.0364228	0	0.301693	0	0.0131554	0.0737104	0	0	0.018954	0.00750839	0.045765	0.0413985	0.187278	0.0499591	0.00641993	0.0992939	0.0148548	0	0.0216385	0.06	0.128441	1.02684
TCGA-35-4122-01A	0.0178573	0	0.0170664	0.136256	0	0.0939886	0.0878928	0.062825	0	0.0334204	0	0.00198626	0.0325076	0.0564296	0.0753553	0.240157	0.0630533	0.0158545	0.0460646	0	0.00190003	0.0173851	0	0.446736	0.894629
TCGA-35-4123-01A	0	0.00904071	0	0.340505	0	0.0276962	0.0953666	0.046175	0.029141	0	0	0.0209783	0	0.126583	0.0431733	0.173074	0.0376122	0	0.0361343	0.00856958	0	0.00595068	0	0.494428	0.868965
TCGA-35-5375-01A	0	0.0223562	0.00162017	0.246727	0	0.0723482	0.0446716	0.0411423	0.0123344	0.0232663	0	0	0	0.0906208	0.157316	0.125148	0.0554881	0	0.0601382	0	0.0392137	0.00760911	0	0.456177	0.889049
TCGA-38-4625-01A	0.0103161	0	0.0121574	0.120057	0	0.0564543	0.0190197	0.0467141	0.0466123	0.00262699	0	0.0295006	0	0.20903	0.119561	0.220183	0.00161161	0	0.0963453	0	0.000322521	0.00948858	0	0.295937	0.969605
TCGA-38-4629-01A	0.0128694	0	0.00318909	0.128534	0	0.14263	0.0708644	0	0.0366311	0	0.0216996	0	0.0152222	0.141917	0.0966051	0.251274	0.0214433	0	0.02171	0	0.022138	0.0132728	0	0.454422	0.889848
TCGA-38-4630-01A	0.0155318	0	0.00899683	0.0741243	0	0.257355	0	0	0.0737707	0	0.0264087	0	0	0.244447	0.105747	0.169976	0.00872103	0	0	0.0149221	0	0	0.03	0.200052	1.0211
TCGA-38-4631-01A	0.0626987	0	0.108056	0.104237	0	0.114949	0.0363402	0.00465651	0.0438088	0	0.0160427	0	0	0.120007	0.0850228	0.11563	0	0.030529	0.0385228	0	0	0.119499	0.05	0.161817	1.01632
TCGA-38-4632-01A	0	0.0265717	0	0.057723	0	0.164165	0.0594259	0.0155793	0.0470182	0.0180022	0.0231707	0	0.0192923	0	0.0633938	0.223676	0.202005	0.0161567	0.0371274	0.0181818	0	0.00851205	0	0.321317	0.949781
TCGA-44-2662-01A	0	0	0.00680366	0.00645592	0	0.113265	0.0487259	0.0134247	0	0	0.0128601	0	0.105422	0.295772	0.0505158	0.12459	0.0955737	0	0.060259	0	0.0112057	0.055126	0.01	0.249839	0.997833
TCGA-44-2662-01B	0	0	0.0099398	0	0	0.246166	0.0615526	0	0	0	0.0325845	0	0.0361659	0.081919	0.0328038	0.19715	0	0.0166456	0.0426947	0	0.189464	0.0529139	0.04	0.187489	1.00613
TCGA-44-2668-01A	0.00409567	0	0.00222962	0.0802048	0	0.127979	0.143211	0	0	0	0	0.0303546	0.0298317	0.289571	0.0717719	0.0696217	0	0	0	0.121872	0.0107942	0.018462	0	0.435681	0.901264
TCGA-44-2668-01B	0	0.0108905	0	0.0231085	0	0.286702	0.115756	0	0	0	0.0612326	0	0.05018	0.13025	0.133672	0.0666747	0	0.0011745	0.00923244	0	0.0635077	0.0476193	0.01	0.244547	0.990355
TCGA-44-3917-01A	0.0675971	0	0.0506118	0.0720749	0	0.0656094	0.197839	0.02129	0	0.0350367	0.0262136	0	0	0	0.0770538	0.214519	0.0871334	0	0.0372133	0	0.0302037	0.0176046	0	0.306918	0.953118
TCGA-44-3917-01B	0.0889178	0	0.0225035	0	0	0.402345	0.0621259	0.0224188	0	0	0.0138733	0.00586985	0.0122216	0	0.0509299	0.232585	0.00787587	0.0250959	0.0348514	0	0.0183859	0	0.08	0.120339	1.03534
TCGA-44-3919-01A	0.0321265	0	0.00702733	0.063653	0	0.205247	0	0.0165704	0.0757357	0	0.0149444	0	0	0.0909846	0.129825	0.114625	0.118713	0	0.123062	0.000367391	0	0.00711811	0	0.577968	0.829802
TCGA-44-5643-01A	0.0645308	0	0	0.100797	0	0.0931441	0.120171	0.0558974	0.0450619	0.0235125	0.0207936	0	0.00311196	0.151786	0.103261	0.127432	0.0555087	0.0146768	0.0203143	0	0	0	0	0.402389	0.91479
TCGA-44-6774-01A	0.0039953	0	0.0317249	0.0172877	0	0.230322	0.0113724	0	0.0819811	0	0.00948747	0	0	0.263471	0.0581624	0.235589	0.0164044	0	0.0202915	0	0	0.0199104	0	0.47435	0.87967
TCGA-44-6775-01A	0.000669942	0	0.00554684	0.018599	0	0.0691305	0.00424148	0	0.0559238	0	0	0.0283287	0.0184112	0.367252	0.0315261	0.185245	0.102726	0.0139759	0.0841012	0	0.0124254	0.00189648	0	0.519238	0.854443
TCGA-44-7660-01A	0.0359872	0	0.0113725	0.0768628	0	0.19105	0.0309349	0.0387485	0.0652543	0	0.0131354	0.0027333	0	0.138274	0.14068	0.215361	0.0293974	0	0.0102078	0	0	0	0	0.276563	0.978356
TCGA-44-7661-01A	0.0211113	0	0	0.0441703	0	0.1795	0.144436	0.00754455	0.0124448	0	0	0.00778346	0.0563986	0.0888674	0.0654091	0.126313	0.0776887	0.117723	0.0487979	0	0	0.00181179	0	0.349319	0.937973
TCGA-44-7662-01A	0.0374067	0	0.0351946	0.073282	0	0.149326	0.0594412	0	0.0161838	0	0.0416724	0	0	0.259323	0.0651449	0.210819	0	0	0.0443586	0	0	0.00784748	0	0.489552	0.871704
TCGA-44-7667-01A	0.00291164	0	0.0241282	0.0402888	0	0.119769	0.135947	0	0.0137371	0	0.0234213	0.0299745	0	0.388439	0.0706791	0.129953	0	0	0	0.0133044	0	0.00744653	0	0.453738	0.893794
TCGA-44-7669-01A	0.0475216	0	0.00834006	0.0638598	0	0.217888	0.0574275	0.0193706	0	0	0.0231388	0	0.00918176	0.0913029	0.143998	0.199598	0.0340336	0	0.077749	0	0	0.00659024	0	0.286433	0.96877
TCGA-44-7670-01A	0	0.022856	0	0.0343856	0	0.108243	0	0.0306532	0.0935158	0	0	0.0455947	0.0124438	0.385133	0.0860709	0.0532436	0.010971	0	0.0634662	0	0.0534233	0	0.03	0.212566	1.02065
TCGA-44-8117-01A	0.0500875	0	0.0111604	0.0156492	0	0.183743	0.0301094	0.0327536	0.00729514	0.0141913	0	0	0	0.314931	0.0727796	0.186133	0	0	0.079789	0	0	0.00137748	0	0.507304	0.861335
TCGA-44-8119-01A	0.0325594	0	0.0368529	0.0756123	0	0.087954	0.0750091	0	0.0423749	0	0.0243718	0.0192128	0	0.370195	0.0614284	0.151742	0	0	0.0220105	0	0	0.000677442	0	0.302924	0.974516
TCGA-44-A47B-01A	0.00831834	0	0.00533712	0.172916	0	0.0716497	0.0493195	0.0264027	0.078538	0	0	0.0221492	0	0.160686	0.0471767	0.142475	0.0750928	0	0.139939	0	0	0	0	0.34645	0.939882
TCGA-44-A4SS-01A	0.0276946	0	0	0.183225	0	0.227146	0.0829964	0	0.00140026	0.00147227	0.000428607	0.0123161	0.00612531	0.0495822	0.0741594	0.200133	0.00647639	0.0171301	0.0990639	0	0.00855658	0.00209384	0	0.329232	0.948524
TCGA-44-A4SU-01A	0.0952642	0.00420895	0.0783983	0.0279665	0	0.231662	0	0.0826352	0.0681467	0	0	0	0	0.13036	0.0867506	0.0226605	0.091596	0.0104239	0.0699267	0	0	0	0	0.294165	0.960638
TCGA-49-4486-01A	0.0738035	0	0.223094	0.0624657	0	0.200652	0.0144245	0.0294371	0.0386557	0.0193508	0	0.0179058	0.00366142	0	0.0529006	0.129172	0.0685944	0.0153577	0.0223073	0	0.0282167	0	0.27	0.0748329	1.04248
TCGA-49-4488-01A	0.0126512	0	0.00399373	0.120612	0	0.180825	0.0272161	0.0414927	0.0447294	0	0.00302521	0	0	0.16042	0.0940462	0.112575	0.176797	0	0.00948968	0.0105054	0	0.0016207	0.01	0.238347	0.992338
TCGA-49-4490-01A	0.0678522	0	0.0038867	0.049085	0	0.24005	0	0	0.174821	0	0	0.0182306	0	0.220002	0.0723995	0.0702432	0.00840563	0.0073336	0.0676901	0	0	0	0.02	0.2276	0.997881
TCGA-49-4494-01A	0.0256486	0	0.0202238	0.0425369	0	0.111827	0.0152922	0.0703742	0.024205	0.0285295	0	0.0502694	0.00329674	0.138273	0.0939721	0.187387	0.0898954	0.00734476	0.0710036	0	0.0199205	0	0	0.428216	0.902709
TCGA-49-4505-01A	0.0139909	0	0.0209469	0.13863	0	0.13192	0.0108057	0.00488639	0.0798931	0	0	0.0310554	0.0267416	0.0232954	0.0895127	0.151969	0.0880753	0.018716	0.162567	0	0	0.00699504	0	0.447971	0.894191
TCGA-49-4506-01A	0.0229068	0	0.00198725	0.323541	0	0.0255757	0.132834	0.0300894	0	0	0	0.0442881	0	0.0871009	0.0967157	0.123756	0.0547532	0	0.0450197	0	0	0.0114325	0	0.322143	0.955859
TCGA-49-4507-01A	0.0189542	0	0.038586	0.346008	0	0	0.149813	0.0161121	0.0716146	0	0.0232632	0.0399539	0	0.0593977	0.0717621	0.102216	0.0178521	0	0.0444673	0	0	0	0	0.453768	0.890379
TCGA-49-4512-01A	0.0115491	0.0214432	0	0.00835294	0	0.165465	0	0.00435387	0.0470345	0	0	0.0134722	0.0374614	0.149572	0.0121148	0.306073	0.0841543	0.0537168	0.0852368	0	0	0	0	0.454906	0.889956
TCGA-49-6742-01A	0	0	0.0110603	0.110472	0	0.175839	0	0.0119366	0.061604	0	0.0258555	0.0282273	0.0279925	0.079423	0.0262489	0.266632	0	0.11075	0.0449114	0	0.0149435	0.00410356	0.04	0.179819	1.01536
TCGA-49-6743-01A	0.0165876	0	0.0691257	0.100373	0	0.171844	0.0584491	0	0.0431328	0	0.0589965	0	0.00273756	0.207839	0.0872841	0.137819	0	0	0.0454469	0	0	0.00036509	0.01	0.246666	0.986013
TCGA-49-6745-01A	0.000988781	0	0.00339139	0.133675	0	0.184779	0.0575537	0.0240848	0.0236814	0	0.015485	0	0.0698866	0.0787835	0.104545	0.115348	0.0652141	0.0434038	0.0766399	0	0.00212916	0.000410444	0	0.36557	0.931409
TCGA-49-6761-01A	0	0.0174485	8.44835e-05	0	0	0.0825186	0.285604	0.0245459	0	0.0174952	0	0.0633941	0	0.139851	0.11409	0.1527	0.0292875	0	0.0688073	0	0	0.0041741	0	0.434834	0.899802
TCGA-49-6767-01A	0.00800278	0	0.00238579	0.146499	0	0.124596	0.077133	0.0137924	0.0411962	0	0.0196878	0.015869	0	0.343775	0.0832702	0.0945353	0.00715833	0	0.0220992	0	0	0	0	0.401567	0.921037
TCGA-49-AAQV-01A	0.0541717	0.0200689	0	0.0829529	0	0.156359	0.00270564	0.0104953	0.158979	0	0	0.024418	0	0.265927	0.0616074	0.0922009	0.00662255	0.00937788	0.0541136	0	0	0	0	0.375738	0.929504
TCGA-49-AAR3-01A	0.0262099	0	0.0151562	0.197212	0	0.028473	0.0902948	0.0342694	0.0410466	0	0	0.0373285	0	0.210017	0.0901643	0.17005	0.0170815	0	0.0340714	0	0.00862565	0	0	0.400781	0.916776
TCGA-49-AAR4-01A	0.0117774	0	0.00547798	0.447096	0	0	0.0425114	0.0419338	0.0674977	0.0783577	0	0	0	0.12844	0.0571038	0.0985458	0.00618895	0	0.0064893	0.00741595	0	0.00116415	0	0.509717	0.859945
TCGA-49-AAR9-01A	0	0.00505475	0.00992598	0.000436267	0	0	0.0166186	0.0976307	0.0252621	0.136186	0	0.047197	0	0.470951	0.0771841	0.0594243	0	0.0541294	0	0	0	0	0	0.371209	0.953462
TCGA-49-AARE-01A	0.0497019	0	0.0232782	0.117083	0	0	0.0257393	0.000973744	0.0833235	0	0.00620965	0.00798104	0	0.348034	0.157367	0.134621	0	0	0.0456875	0	0	0	0	0.491467	0.871191
TCGA-49-AARO-01A	0.0483521	0.00872764	0	0.084726	0	0.0812079	0	0.0334327	0.102182	0	0.00337631	0	0.0130546	0.310929	0.0492143	0.122566	0.0757615	0.0419986	0.0151069	0.00910728	0	0.000256972	0	0.479475	0.876717
TCGA-49-AARQ-01A	0.0789026	0	0.0134347	0.0953427	0	0.104616	0.0266029	0.0923499	0.0839692	0	0.0476651	0	0.00535784	0.141748	0.216324	0.063037	0.00251102	0	0.0281389	0	0	0	0	0.332695	0.959394
TCGA-4B-A93V-01A	0.0177406	0	0.119816	0.0907403	0	0.0617661	0.0413913	0.0350996	0.114487	0	0.0339903	0.011494	0	0.384276	0.0349916	0.0492829	0	0	0.00154807	0	0.00337656	0	0.03	0.209748	1.01645
TCGA-50-5044-01A	0	0	0.00178023	0.14512	0	0.0929208	0.0819269	0.00784673	0.115767	0	0	0.0606872	0.00560903	0.0728653	0.0603924	0.174197	0.0670334	0.0175243	0.088152	0	0.00743222	0.000744988	0.01	0.263045	0.976558
TCGA-50-5051-01A	0.0302999	0.0507164	0.067285	0.0941496	0	0.0978347	0	0.0536154	0.10211	0	0.00514078	0.0100106	0.00825898	0.125287	0	0.05859	0.125663	0.0923523	0.0773271	0.00135949	0	0	0.04	0.192717	0.998202
TCGA-50-5066-02A	0.00894878	0	0.0898145	0.0580613	0	0.152607	0	0.0224163	0.103712	0	0	0.0385092	0.0136276	0.0427584	0.140235	0.149291	0.0469509	0	0.0737772	0	0.058583	0.00070821	0.01	0.261635	0.975937
TCGA-50-5072-01A	0.0242899	0	0.00763294	0.0109124	0	0.253877	0.00761541	0.0252092	0.0683497	0	0.0476762	0	0.0217152	0.195842	0.0621173	0.143526	0.000645766	0.0447847	0.0833267	0	0	0.00247894	0.01	0.267939	0.97627
TCGA-50-5930-01A	0.0368869	0.000691403	0.0963646	0.159651	0	0.0885687	0.0922667	0.0187508	0.0211451	0	0.011328	0.000214473	0.00668145	0.280453	0.0470838	0.101319	0	0	0.0385945	0	0	0	0	0.354898	0.937875
TCGA-50-5931-01A	0.0784074	0	0.0135666	0.0728715	0	0.105659	0.0093842	0.123912	0	0	0	0.0162661	0	0.314767	0.0692364	0.149188	0	0.0285928	0.0181485	0	0	0	0.08	0.126904	1.05398
TCGA-50-5933-01A	0.00165852	0	0.00211659	0.047743	0	0.171384	0.0124799	0.00255325	0.0124032	0	0.0192147	0	0.00798441	0.303229	0.0520332	0.322451	0	0	0.027483	0.0114198	0	0.00584609	0	0.461616	0.889933
TCGA-50-5936-01A	0.0218727	0	0	0.0246416	0	0.120282	0.00383705	0.0326184	0.0571228	0	0	0.00951477	0	0.485068	0.00627013	0.116281	0	0.0548467	0.0646426	0	0	0.00300312	0	0.601434	0.798795
TCGA-50-5939-01A	0	0.0315718	0.0905824	0.0254947	0	0.211733	0.0257658	0.00831751	0.0310874	0	0.0135964	0.00166525	0.0112649	0.294835	0.0551279	0.125162	0	0.0123124	0.0291529	0	0.0190804	0.0132505	0	0.364316	0.934895
TCGA-50-5946-01A	0.0530521	0	0.0310392	0.0293028	0	0.301741	0	0.0586921	0.0466522	0	0	0.0372225	0.0199875	0.0945232	0.070424	0.145352	0.0166898	0.0134965	0.0818249	0	0	0	0.31	0.0638004	1.0567
TCGA-50-5946-02A	0.032692	0	0.0831535	0.164201	0	0.221371	0.0567489	0.0177719	0.0269731	0	0.0184198	0	0	0.10697	0.0764446	0.104489	0.0164129	0	0.0738126	0	0	0.000540274	0.04	0.179461	1.01044
TCGA-50-6590-01A	0.00117898	0.00298115	0.0441124	0.103782	0	0.127124	0.0606702	0.00127728	0.0376052	0	0.0133776	0.0224781	0	0.289126	0.122152	0.146278	0.000612344	0	0.0272459	0	0	0	0	0.43247	0.902667
TCGA-50-6591-01A	0.141828	0	0	0.00338063	0	0.262193	0	0	0.0276498	0	0	0	0	0.476883	0	0.0167314	0	0.0449389	0	0.0263953	0	0	0.06	0.132362	1.08118
TCGA-50-6592-01A	0.0652181	0	0.0187171	0.142189	0	0.126591	0.142189	0.0128412	0	0	0.0455401	0.0253383	0	0.186463	0.0783909	0.11355	0.00175743	0	0.0318126	0	0	0.00940272	0	0.385798	0.923047
TCGA-50-6594-01A	0	0	0.00430515	0	0	0.198265	0.061922	0	0.105092	0	0.0150013	0.0157801	0.0469556	0.196165	0	0.162003	0.0752384	0.104847	0.00852785	0	0	0.00589788	0.02	0.220988	0.999593
TCGA-50-6595-01A	0.00977018	0	0.00537717	0.0795398	0	0.160826	0.0427883	0	0.0222784	0	0.0690348	0	0.00489612	0.213708	0.174546	0.187091	0	0.0165747	0.0102968	0	0.00327324	0	0	0.548878	0.835603
TCGA-50-6597-01A	0.0225942	0	0.1171	0.0586667	0	0.216959	0.0301137	0.00841635	0.177726	0.0299242	0	0	0	0.0392418	0.0985161	0.0501081	0.090766	0.0254414	0.034427	0	0	0	0	0.390129	0.920321
TCGA-50-7109-01A	0.0272118	0	0.0939352	0.148135	0	0.155762	0.0567778	0.0273316	0.0517605	0	0.0191156	0.0163379	0.00570297	0.122083	0.132837	0.0998143	0.00515195	0	0.0380442	0	0	0	0	0.275157	0.974081
TCGA-53-7624-01A	0.0798383	0	0.0100478	0.0938208	0	0.0746272	0.0280774	0.0612138	0.0543857	0	0	0.0335401	0	0.227077	0.140474	0.105428	0	0.0909391	0.000530493	0	0	0	0	0.333015	0.956616
TCGA-53-A4EZ-01A	0.0387714	0.0268369	0	0.128831	0	0.185935	0.0473241	0.0564352	0.0448351	0	0.00312111	0.0196384	0.0219812	0.0692435	0.0718982	0.10296	0.124751	0	0.0574388	0	0	0	0.22	0.0809188	1.0475
TCGA-55-1596-01A	0.0712996	0	0.018713	0.0356733	0	0.0939537	0	0.0401194	0.10034	0.00349594	0.0234939	0	0	0.26874	0.136986	0.148342	0	0.0382613	0.00694257	0.013639	0	0	0	0.338009	0.953612
TCGA-55-5899-01A	0.00749925	0	0.0159086	0.110404	0	0.105117	0.0593806	0.0224402	0.0316263	0	0.0242598	0	0	0.293108	0.0678499	0.219137	0	0	0.0432694	0	0	0	0	0.302571	0.970375
TCGA-55-6712-01A	0.077192	0	0.00874118	0.124534	0	0.216922	0.0199595	0	0.0189516	0.0462439	0	0	0	0.157414	0.111159	0.128264	0	0	0.0906191	0	0	0	0	0.548305	0.841878
TCGA-55-6968-01A	0.01237	0	0.0154574	0.0339272	0	0.120303	0.0236687	0.0392769	0.0487371	0.0359715	0	0.018419	0	0.396563	0.116982	0.0882424	0.00818545	0	0.0418964	0	0	0	0	0.491461	0.871152
TCGA-55-6970-01A	0.034147	0	0.00215815	0.0308591	0	0.244486	0.00405264	0.0521877	0.0176032	0	0.00840035	0.0158657	0.0171456	0.141674	0.0692755	0.178339	0	0.0815402	0.102267	0	0	0	0	0.397861	0.916998
TCGA-55-6975-01A	0.0457393	0	0.183533	0.0503246	0	0.118134	0.0159672	0.0461059	0.0244321	0.00398039	0	0.0488929	0.00281039	0.095923	0.0160256	0.107207	0	0.12381	0.0921228	0	0.0150555	0.00993607	0	0.315596	0.949943
TCGA-55-6978-01A	0.0147613	0	0.0250704	0.138626	0	0.204447	0.0428629	0.0208633	0.0165279	0.0224277	0	0.0605306	0	0.0772857	0.0868156	0.178553	0.0478389	0.00162454	0.0570209	0	0	0.00474533	0	0.413946	0.909667
TCGA-55-6980-01A	0.024699	0	0.00767146	0.0381562	0	0.296378	0.0046691	0.0182542	0.0460166	0	0	0.00868901	0.0906128	0.0302384	0.0618388	0.024983	0.24099	0.0501843	0.0527695	0	0.00384987	0	0	0.290764	0.963602
TCGA-55-6981-01A	0.0546633	0	0	0.0126459	0	0.193136	0	0.0252504	0.0396267	0	0	0.0171572	0.0200134	0.192784	0.000430202	0.0778898	0.103589	0.0687151	0.194099	0	0	0	0.01	0.260048	0.977551
TCGA-55-6982-01A	0.0175038	0	0.0200795	0	0	0.0845723	0.0314603	0	0.0297329	0.0113492	0.0224876	0	0	0.304926	0.197885	0.209637	0.0580683	0.0114797	0	0	0	0.00081893	0	0.486929	0.878386
TCGA-55-6984-01A	0.0312198	0.0811793	0.0225833	0.0524468	0	0.3238	0	0	0.141559	0	0.00472819	0.0103	0	0.0741406	0.00211683	0.0624802	0.0334967	0.0505285	0	0.0712185	0	0.0382022	0.04	0.179795	1.01549
TCGA-55-6985-01A	0.0684945	0	0.010464	0	0	0.248616	0.0604183	0	0.0205523	0	0.0180775	0.00914993	0	0.188883	0.11314	0.127684	0.0207222	0	0.107033	0	0	0.00676452	0	0.372099	0.928965
TCGA-55-6986-01A	0.0396441	0.000635143	0	0.0800456	0	0.224745	0	0.00408914	0.0599941	0	0	0.00636898	0.0136658	0.0453489	0.0290012	0.263693	0.13659	0.00832908	0.0814349	0	0	0.00641534	0	0.311565	0.954886
TCGA-55-7227-01A	0.0181285	0	0	0.0726904	0	0.177691	0	0.00780815	0.0818423	0	0	0.0531806	0.0130877	0.134696	0.0969462	0.094434	0.146888	0.00118579	0.0974639	0	0	0.0039575	0	0.44953	0.892634
TCGA-55-7570-01A	0.0981638	0	0.164198	0.173697	0	0.0798991	0.076391	0.0552712	0	0	0	0.0168398	0	0.135574	0.0322078	0.0861429	0.0102659	0	0.0713485	0	0	0	0.05	0.166841	1.00869
TCGA-55-7576-01A	0.0175466	0	0	0.0926684	0	0.193911	0.03069	0.00683242	0.0678656	0	0	0.00573776	0.0282618	0.122897	0.0780595	0.167483	0.0753922	0.0212085	0.0866566	0	0	0.00478882	0	0.304156	0.958142
TCGA-55-7726-01A	0	0	0.0261515	0.0038822	0	0.292362	0.038876	0	0	0	0.00254436	0	0.00159077	0.114413	0.0804317	0.0917764	0.277709	0	0	0.048359	0.0155751	0.00632843	0	0.367538	0.931969
TCGA-55-7903-01A	0.0618567	0	0.00576695	0.138549	0	0.125964	0.0678194	0.00526775	0.0572497	0	0.072551	0	0.0164705	0.132774	0.0950381	0.0994801	0.0368956	0.0169279	0.0673889	0	0	0	0	0.304155	0.958934
TCGA-55-7907-01A	0.0297973	0	0.012864	0.137356	0	0.210414	0.0253569	0.0318326	0.0554873	0.0236665	0.00848514	0	0	0.141234	0.114506	0.152524	0	0	0.0564767	0	0	0	0	0.426127	0.90412
TCGA-55-7910-01A	0.0986735	0	0.240903	0.0275808	0	0.195616	0.056827	0.0343899	0.0370388	0	0.0273942	0	0.0141108	0.124734	0.0391278	0.0317731	0	0.0319604	0.000870222	0	0.0190088	0.0199916	0.55	0.0237781	1.06406
TCGA-55-7911-01A	0.0436575	0	0.00929704	0.158711	0	0.103715	0.151416	0.0783222	0	0	0.0435706	0	0.0115186	0.00737152	0.0577273	0.143594	0	0.150149	0.039197	0	0.00175294	0	0	0.353153	0.938145
TCGA-55-7913-01B	0.084305	0	0.0318464	0.0369724	0	0.155031	0	0.0252182	0.127294	0	0	0.0109043	0	0.381823	0.0229931	0.0892442	0.012953	0	0	0.00150964	0	0.0199058	0.04	0.189782	1.03172
TCGA-55-7995-01A	0.045752	0	0	0.13908	0	0.11518	0.0392186	0.02569	0.0639289	0.0267018	0.0039909	0.00290889	0.00624249	0.332457	0.12276	0.0602073	0	0	0.0158824	0	0	0	0	0.635835	0.781112
TCGA-55-8089-01A	0.0148029	0	0.00318083	0.189071	0	0.0127988	0.131224	0.0101285	0.00985006	0	0.078846	0.0103119	0.00516696	0.122916	0.177462	0.12961	0.0253394	0.00434817	0.0749441	0	0	0	0	0.582297	0.81748
TCGA-55-8090-01A	0	0.0189729	0	0.0273112	0	0.243952	0.0336743	0.0348271	0.0296912	0	0.00232903	0.00246559	0.0342589	0.121291	0.0709684	0.167434	0.115703	0	0.0749484	0	0.0177277	0.0044448	0.04	0.188635	1.00557
TCGA-55-8092-01A	0	0.0296844	0.180669	0.276356	0	0.0448091	0.0594372	0.031716	0.0838109	0	0.00270014	0.0010483	0	0.0540042	0.12616	0.093407	0	0	0.0161976	0	0	0	0	0.398051	0.9178
TCGA-55-8094-01A	0	0	0.0261801	0.118909	0	0.18184	0	0.00482389	0.183807	0	0	0.00805224	0.0152445	0.132614	0	0.0285212	0	0.127043	0.140581	0	0.0223158	0.0100672	0.42	0.0467225	1.06916
TCGA-55-8096-01A	0.0041615	0.00847935	0.0642198	0.0414454	0	0.0891835	0.0299799	0	0.0524119	0	0.022374	0	0.0074963	0.3151	0.0384153	0.238087	0.02703	0	0.0540166	0	0	0.00759928	0	0.381162	0.931183
TCGA-55-8204-01A	0	0	0.17482	0.0767042	0	0.117606	0.0767929	0	0	0	0.0137676	0.0083424	0.0039371	0.0680228	0.151842	0.0759956	0.0321149	0.00391251	0.146573	0	0.0141349	0.035435	0	0.31803	0.951644
TCGA-55-8299-01A	0.0334307	0	0	0.18617	0	0.0168848	0.0267228	0.0289437	0.0566515	0	0.0774854	0.00975462	0.0203048	0.035532	0.0962855	0.079561	0	0.228179	0.102138	0	0	0.00195618	0	0.642761	0.778621
TCGA-55-8301-01A	0	0.0463379	0.036734	0.118422	0	0.0525009	0.01917	0.0205654	0.10497	0.00572191	0.043697	0	0	0.181333	0.249374	0.0716335	0.00179835	0	0.0477418	0	0	0	0	0.706832	0.724808
TCGA-55-8302-01A	0.0164979	0	0.00267921	0.126749	0	0	0	0.0726538	0.093374	0	0.00964074	0.0224334	0.0275559	0.167889	0.164638	0.157776	0.0176287	0.01395	0.106534	0	0	0	0	0.343668	0.947116
TCGA-55-8505-01A	0.0634403	0	0.0499241	0.0172268	0	0.0398867	0	0.0309335	0.0498372	0	0	0.0038257	0	0.473262	0.0276063	0.127437	0	0	0.0986705	0.0171606	0	0.000789516	0	0.441162	0.906688
TCGA-55-8507-01A	0.000681376	0	0.00233848	0.084495	0	0.129465	0	0.0471703	0.00264246	0	0.00255869	0.0287731	0.0140539	0.286456	0.0369475	0.181402	0	0.0440943	0	0.115084	0	0.0238377	0.01	0.249363	1.00278
TCGA-55-8614-01A	0	0	0.00846133	0.0737988	0	0.165857	0.0110986	0.0328025	0.0553685	0	0	0.0242942	0	0.269895	0.0931779	0.111002	0.00637591	0.00348386	0.133012	0	0	0.0113734	0.04	0.186049	1.02027
TCGA-55-8615-01A	0.0294333	0	0	0.00112614	0	0.127884	0	0.0650553	0.099103	0	0	0.0248318	0.027391	0.441359	0.0098015	0.0991715	0	0.0549536	0.0198892	0	0	0	0.04	0.183143	1.04942
TCGA-55-8620-01A	0.0228822	0	0.0202079	0.130384	0	0.123336	0.0261021	0.0256705	0.0542789	0	0	0.0307476	0	0.241262	0.126332	0.122533	0.0116852	0	0.0645782	0	0	0	0	0.39551	0.92052
TCGA-55-A48Z-01A	0.00393346	0	0.0280899	0.0328675	0	0.148061	0	0.0248596	0.102443	0	0.000909168	0	0	0.412966	0.0674586	0.156182	0.0057619	0	0	0.0164684	0	0	0	0.565655	0.824049
TCGA-55-A490-01A	0	0	0.0294454	0.0858968	0	0.162472	0.0168564	0	0.134393	0	0.00600352	0	0.0400893	0.204621	0.0343233	0.186974	0.0858482	0	0.0121189	0	0	0.000957634	0	0.290876	0.968684
TCGA-55-A492-01A	0.0307978	0	0.198714	0.0601296	0	0.121152	0	0.0587739	0.073676	0	0	0.0347909	0.0130092	0.0630859	0.032899	0.192003	0.00645077	0.027885	0.0866325	0	0	0	0.04	0.19281	0.996913
TCGA-55-A494-01A	0	0	0.0343155	0.195867	0	0	0	0.0530601	0.337742	0	0.0344655	0	0.0658032	0.155099	0	0.0126046	0	0.102074	0	0.00896861	0	0	0.74	-0.00277983	1.10787
TCGA-55-A4DF-01A	0.0499284	0	0	0.092454	0	0.146637	0.0617527	0.0358472	0.0486219	0	0.0304629	0	0	0.25696	0.15949	0.0807972	0	0	0.0370493	0	0	0	0	0.370833	0.935544
TCGA-62-8394-01A	0.0114007	0	0	0.0396143	0	0.127789	0	0.0595623	0.123165	0	0.000130606	0	0	0.286304	0.108624	0.165547	0	0.072327	0	0.00553567	0	0	0	0.392878	0.926951
TCGA-62-8398-01A	0.00838135	0	0.00612863	0.0382691	0	0.178303	0.0664769	0.00689812	0.0850436	0	0.0548124	0	0.00609889	0.210643	0.120234	0.118475	0.0580231	0	0.0383275	0	0	0.00388489	0	0.322838	0.954388
TCGA-62-8402-01A	0.0233581	0	0.00541547	0.109836	0	0.0852757	0.106305	0.0102221	0.081534	0	0.00860567	0	0	0.222921	0.208755	0.0584353	0.0204919	0	0.054449	0	0	0.00439665	0	0.618068	0.792135
TCGA-62-A46O-01A	0.147186	0	0.231524	0.0347638	0	0.0565876	0.0979723	0.0233778	0.0303124	0	0.0491629	0.00462506	0	0.133324	0.00710478	0.0572688	0	0.0854493	0.0413414	0	0	0	0.46	0.0359588	1.05581
TCGA-62-A46P-01A	0.0128362	0	0.0374243	0.0927993	0	0.159372	0	0.0747827	0.0484639	0	0	0.0606575	0.00530773	0.133371	0.023305	0.219704	0	0.0503832	0.074263	0	0	0.00733043	0.06	0.14121	1.0285
TCGA-62-A46R-01A	0.0148998	0	0.00169642	0.0799029	0	0.232643	0.0303049	0.0199791	0.0550047	0	0	0.00263816	0.0617934	0.0485038	0.0139525	0.160486	0.0461961	0.104657	0.127342	0	0	0	0.04	0.191351	1.0021
TCGA-62-A470-01A	0.025345	0	0.00942762	0.0254099	0	0.211742	0	0.00914821	0.036989	0	0.0112851	0.0169243	0.0119656	0.140379	0.0534104	0.33649	0.0677386	0	0.0437446	0	0	0	0.06	0.138773	1.03984
TCGA-62-A471-01A	0.0223792	0	0.0156288	0.0359306	0	0.0996777	0.0685585	0.0445699	0	0	0.0860595	0.0931481	0	0.282773	0.018092	0.00566888	0	0.104136	0.119917	0	0	0.00346113	0.05	0.166978	1.03425
TCGA-62-A472-01A	0.0174783	0	0.00137807	0.159591	0	0.105411	0.0301353	0.0327572	0.0477179	0	0	0.0423711	0.00785749	0.0386981	0.0934067	0.130276	0.112394	0.00444616	0.176083	0	0	0	0	0.297038	0.961016
TCGA-64-1676-01A	0	0	0.00348257	0.125106	0	0.0760152	0.05748	0	0.0618822	0	0	0.0197807	0.104527	0.136161	0.0542156	0.222743	0.10706	0	0.0114663	0.0033364	0.0167435	0	0	0.312744	0.956833
TCGA-64-1677-01A	0.0405214	0.0205717	0.0801346	0.106314	0	0.155938	0.176581	0.0539147	0.0373111	0.00652287	0.0105963	0	0	0.101628	0.147074	0.051018	0.0066612	0.0039111	0	0.00130234	0	0	0	0.319537	0.955216
TCGA-64-1678-01A	0.0405004	0	0.115864	0.167343	0	0.131495	0.210857	0	0.00536378	0	0.043739	0	0	0.0380308	0.0217051	0.102638	0.0579456	0.0105321	0.0344108	0	0.0195752	0	0.31	0.0647408	1.04753
TCGA-64-1679-01A	0	0.00384775	0.00272387	0.0101112	0	0.151563	0	0	0.0555211	0	0.00325812	0	0	0.393613	0.0396217	0.11366	0.109205	0.0217359	0.0393647	0.0297791	0	0.0259949	0	0.46038	0.891412
TCGA-64-5774-01A	0.0935158	0	0.11732	0.0295263	0	0.211984	0	0.0276488	0.13854	0	0	0.0387921	0	0.233483	0.0275646	0.0752793	0	0	0	0	0	0.00634676	0.32	0.0632502	1.06475
TCGA-64-5775-01A	0.00205939	0	0.00432816	0.074993	0	0.142131	0	0	0.0945723	0	0	0.0434561	0.00992223	0.274198	0.0288185	0.265733	0	0	0	0.0494478	0	0.0103407	0.05	0.153753	1.0504
TCGA-64-5781-01A	0	0	0.0707572	0.322497	0	0.0196337	0.1688	0.0835167	0.0239925	0	0	0.0525881	0	0.0899673	0.0367287	0.0654708	0.00920732	0.0185959	0.0234664	0	0.0144921	0.000286378	0	0.395542	0.920483
TCGA-64-5815-01A	0.00155257	0	0.000165381	0.0321613	0	0.117567	0.0179936	0.0190173	0.0580647	0	0.0109043	0	0	0.35664	0.00775405	0.138796	0.0691604	0.0965129	0.0694223	0	0	0.00428904	0	0.629661	0.784333
TCGA-67-3771-01A	0.0146888	0	0.0288109	0.0815641	0	0.172632	0.0247455	0	0.0266485	0	0	0.015369	0	0.235265	0.135263	0.206574	0.0116801	0	0.042975	0	0	0.00378283	0	0.541156	0.841657
TCGA-67-6216-01A	0	0.0760818	0	0.0841203	0	0.185167	0.00959707	0.00806971	0.066128	0	0	0.0256423	0.0917085	0	0.0290893	0.0832978	0.19658	0.0204731	0.124045	0	0	0	0.18	0.0895015	1.03701
TCGA-69-7760-01A	0.0215846	0	0.00503931	0	0	0.152435	0	0.0419608	0.101039	0	0.0162779	0	0.015016	0.16074	0	0.133726	0	0.311981	0.0381895	0	0	0.00201109	0.06	0.14704	1.04949
TCGA-69-7974-01A	0.0226347	0	0	0.0365092	0	0.178838	0	0.0179671	0.0302195	0	0	0.0933222	0.0140473	0	0.0585064	0.269208	0.144015	0.0283713	0.0745703	0	0.0248151	0.00697645	0	0.384602	0.922879
TCGA-69-7978-01A	0.0192607	0	0.0151889	0.1525	0	0.185058	0.0467343	0	0.0295535	0	0	0.0308303	0.00814331	0.0797715	0.107028	0.15049	0.0980354	0	0.0723226	0	0	0.0050836	0	0.435003	0.8995
TCGA-69-7979-01A	0.0162956	0	0.0071439	0.0660652	0	0.0790386	0.0285068	0.0389764	0.0272798	0	0.0117738	0.0167198	0	0.250462	0.145198	0.205193	0.00493921	0	0.102408	0	0	0	0.03	0.205213	1.01991
TCGA-69-8253-01A	0.0203679	0.0221367	0.0977256	0.0641488	0	0.211338	0	0.00661018	0.0366012	0	0	0.0538932	0.0192934	0.0830235	0.00312316	0.132133	0.0744435	0.0772924	0.0742108	0	0	0.0236588	0.08	0.119776	1.02502
TCGA-69-8255-01A	0.0293753	0	0.0308065	0.352046	0	0.0326643	0.186416	0.0325433	0.0139404	0	0	0.0541937	0.0100464	0.0354671	0.0687615	0.113772	0.00446993	0	0.0354983	0	0	0	0	0.388015	0.925552
TCGA-69-A59K-01A	0.0648736	0	0.13469	0.125127	0	0.127901	0.10807	0.00240969	0.0331653	0	0.0309267	0	0.00594424	0.0473006	0.084078	0.117149	0.0903105	0	0.0280542	0	0	0	0.28	0.0708064	1.0423
TCGA-71-8520-01A	0	0.00417353	0.00267877	0	0	0.204266	0	0.0366799	0.0707324	0	0.0160657	0	0.0004267	0.303386	0.0563271	0.171635	0.0347106	0.0279002	0.0710185	0	0	0	0	0.296659	0.973166
TCGA-73-4666-01A	0.00362603	0	0	0.257204	0	0.00405642	0.227946	0.000626709	0	0	0.0102753	0.0369331	0.016914	0.0553254	0.0913548	0.167706	0.0418026	0.00108678	0.0826215	0	0	0.00252152	0	0.397988	0.917255
TCGA-73-4668-01A	0.0198426	0	0.100338	0.0913279	0	0.112269	0.0263288	0.000476721	0.0423396	0	0.0150827	0	0	0.273785	0.0237309	0.0829342	0.0712213	0.0258793	0.114443	0	0	0	0	0.291852	0.965164
TCGA-73-4670-01A	0	0.0396794	0	0.0602132	0	0.16821	0.033191	0.0361479	0.0726322	0	0.00911624	0	0.0129494	0.169594	0	0.113968	0	0.147108	0	0.0651142	0.0277256	0.0443505	0.14	0.1002	1.04897
TCGA-73-4675-01A	0.00422966	0.0129012	0	0.0461397	0	0.0425468	0.0257421	0	0.0549527	0	0	0.0267307	0.0234249	0.321408	0	0.150489	0.132869	0.0464228	0.105939	0	0	0.00620528	0	0.314483	0.967304
TCGA-73-4676-01A	0.0115746	0	0	0.00133075	0	0.143244	0.0303771	0.0135925	0.0472447	0	0.00355376	0	0.0568945	0.16194	0	0.248958	0	0.059881	0.189731	0	0.00962243	0.0220554	0	0.301363	0.962666
TCGA-73-7499-01A	0.0112601	0	0.0151045	0.248033	0	0.0691734	0.117776	0.0330282	0.0768816	0	0	0	0.00469868	0.0796154	0.157231	0.0887235	0.0613616	0	0.0371126	0	0	0	0	0.562776	0.830995
TCGA-73-A9RS-01A	0.102019	0	0.0569177	0.130128	0	0.119845	0.06787	0.0789405	0.0391724	0	0.0448296	0	0.000169338	0.0976203	0.053158	0.0916191	0	0	0.11771	0	0	0	0.22	0.0809883	1.04333
TCGA-78-7143-01A	0.0294573	0.00167077	0	0.025966	0	0.222657	0.00628707	0.0301622	0.0482901	0	0	0.00415837	0.0237493	0.131304	0.00725504	0.1074	0.15092	0.145161	0.0563432	0	0.00922004	0	0	0.388749	0.921258
TCGA-78-7145-01A	0	0	2.43476e-05	0.00585614	0	0.177194	0.0263601	0.00383096	0.0194674	0	0	0	0.0351862	0.225939	0.0177523	0.144275	0.141861	0.0517725	0.146767	0	0.00292643	0.000787207	0.04	0.19485	1.01327
TCGA-78-7146-01A	0	0.0834855	0	0.0574487	0	0.214216	0.0919454	0.0306111	0.00618102	0	0	0.00137941	0.0210125	0.185244	0.0906557	0.167115	0.0230063	0.00312582	0	0.0225541	0	0.00201978	0.03	0.203274	1.00577
TCGA-78-7147-01A	0.00837902	0	0	0.0345942	0	0.228688	0	0.0397568	0.0640397	0.00939978	0	0.0433596	0.016992	0.0764638	0.216989	0.0736473	0.027326	0.0177341	0.142631	0	0	0	0	0.390842	0.927697
TCGA-78-7148-01A	0.0207528	0	0.024072	0.177457	0	0.181366	0	0.0245397	0.080029	0	0	0.0678352	0.0221702	0.0903152	0.0828638	0.0864469	0.051981	0	0.0900372	0	0.000134561	0	0.04	0.191852	1.01193
TCGA-78-7150-01A	0.12302	0	0.0498088	0.105615	0	0.13738	0.016464	0.0417803	0.050643	0	0	0.0264446	0	0.191851	0.0628385	0.0948737	0	0.045223	0.0540593	0	0	0	0.06	0.142333	1.02601
TCGA-78-7154-01A	0.0502451	0	0.00863829	0.0524027	0	0.357441	0.0041367	0.0116027	0.00321758	0	0	0.0328832	0.0185263	0.0270771	0.111779	0.130739	0.0406297	0.0128363	0.137847	0	0	0	0.01	0.259982	0.980095
TCGA-78-7155-01A	0.0894806	0	0.00242383	0.21113	0	0.147528	0.0659402	0.043497	0.0041237	0.0060477	0	0.013955	0.0130722	0.0542099	0.098197	0.147899	0.074972	0	0.0275234	0	0	0	0.05	0.153021	1.02563
TCGA-78-7159-01A	0.0647847	0	0.122874	0.108814	0	0.142917	0.00301492	0.00932715	0.0734421	0	0	0.0102121	0	0.181682	0.0770129	0.137766	0	0.0288721	0.00515599	0	0	0.0341235	0.03	0.214546	0.997509
TCGA-78-7160-01A	0.0248298	0	0.00751075	0.118967	0	0.280305	0.0454996	0.0198097	0.0359655	0	0	0	0.0122215	0.08252	0.0831244	0.18344	0.0409564	0.0143112	0.0486384	0	0	0.00190099	0	0.442781	0.895778
TCGA-78-7161-01A	0.056672	0	0.0600176	0	0	0.334813	0	0.00904262	0.096623	0	0	0.0734126	0.0019247	0.137593	0.02709	0.0657465	0	0.0832395	0.0379375	0	0	0.0158885	0.42	0.050314	1.0688
TCGA-78-7166-01A	0.110196	0	0.04202	0.0699433	0	0.194089	0.00861197	0.090776	0.0730428	0.00994052	0	0.0269373	0	0.186555	0.0982839	0.0575032	0	0	0.0321014	0	0	0	0.03	0.195392	1.01006
TCGA-78-7220-01A	0.129771	0	0.0166595	0.165906	0	0.105854	0.0951277	0.105685	0	0	0.00831269	0.00712346	0.00401445	0.102436	0.0572129	0.0898671	0.0428889	0	0.0670683	0	0	0.00207398	0.08	0.123795	1.02907
TCGA-78-7535-01A	0	0.00755975	0.00324168	0.0350021	0	0.0990712	0	0	0.0312557	0	0.0492454	0	0.0104065	0.304665	0.0141678	0.221796	0.188759	0	0	0.0187933	0.0160369	0	0	0.290705	0.987967
TCGA-78-7536-01A	0.00349471	0	0.0426305	0.0484497	0	0.220089	0.0637338	0.0159105	0.0160175	0	0	0.054681	0.0204835	0.0563271	0.142961	0.18724	0.036123	0	0.0719449	0	0.0183549	0.00155941	0	0.333496	0.947095
TCGA-78-7540-01A	0.00247427	0.00741907	0	0.00300529	0	0.15391	0	0.0142839	0.11225	0	0.0658054	0	0.00769147	0.351585	0.0279254	0.131147	0.0446237	0	0.0742394	0	0.00364028	0	0.05	0.160339	1.04257
TCGA-78-7542-01A	0.016213	0.00364801	0	0.030668	0	0.117787	0.103988	0.073963	0.0369758	0.00106949	0.0143641	0.010589	0	0.118055	0.168271	0.0898033	0.0626837	0.100535	0.0489274	0	0.00245906	0	0.04	0.178442	1.02974
TCGA-78-8640-01A	0.017383	0	0.0177491	0	0	0.257766	0.0134185	0.0156833	0.0349665	0	0.0454313	0.0156243	0	0.305351	0.105216	0.164638	0.00509206	0	0.00168138	0	0	0	0	0.345593	0.951295
TCGA-78-8660-01A	0.0240535	0	0.00649062	0.140072	0	0.15688	0.0473935	0.0339583	0.0578059	0	0	0.0308413	0	0.195184	0.105136	0.140172	0.021657	0	0.0403559	0	0	0	0	0.356845	0.938601
TCGA-78-8662-01A	0.0986276	0	0.0271062	0.136121	0	0.170649	0	0.108977	0.0238557	0	0	0.0122191	0.00645482	0.146817	0.123045	0.113962	0.0129	0	0	0.0192664	0	0	0.22	0.0812368	1.06344
TCGA-83-5908-01A	0.0233391	0	0.00571722	0.317858	0	0.0318306	0.19322	0.0339707	0.0223573	0	0.0567256	0	0	0.0470948	0.113611	0.0695118	0.0634126	0	0.0127505	0	0.00860039	0	0	0.415933	0.910911
TCGA-86-6562-01A	0.00210498	0	0	0.0257518	0	0.244878	0.0138199	0	0.0476505	0	0.0278291	0	0	0.224515	0.0499114	0.20082	0	0.0201956	0.112192	0	0	0.030332	0	0.354904	0.939336
TCGA-86-7711-01A	0.00523091	0	0.0195776	0	0	0.210386	0	0	0.00129063	0	0.0835394	0	0.00487148	0.330959	0.0369072	0.12634	0	0	0	0.148846	0	0.0320525	0.04	0.188402	1.03943
TCGA-86-7713-01A	0.0725009	0	0.138619	0.0572995	0	0.171408	0.045831	0.0247636	0.0611107	0	0.0301793	0	0.0253369	0.0898682	0.0875189	0.146873	0	0.0486916	0	0	0	0	0.4	0.0528537	1.05596
TCGA-86-7953-01A	0.00978441	0	0	0.0260554	0	0.331834	0.0530545	0.00994981	0.0637313	0	0.0320351	0	0.0597564	0.111224	0.0363389	0.128092	0.0316315	0.0361268	0	0.0362705	0.0158072	0.0183079	0	0.310277	0.956808
TCGA-86-7955-01A	0.180782	0	0.0221752	0.158518	0	0.133024	0	0.0192643	0.0895567	0	0.021801	0.0480289	0.00199491	0.0947549	0.0467217	0.0646034	0	0.0372272	0.0815472	0	0	0	0.38	0.056227	1.06587
TCGA-86-8054-01A	0.00407683	0	0	0.0127042	0	0.235986	0.0131152	0.00829669	0.0338977	0	0.02356	0.00723493	0	0.155776	0.0414562	0.188357	0.0721057	0	0.16604	0	0.0164827	0.0209119	0.06	0.133594	1.0311
TCGA-86-8055-01A	0.00305613	0	0.0256301	0.0159893	0	0.18556	0	0.00156912	0.0840305	0	0.0144267	0	0.0101491	0.360701	0.0794062	0.163846	0.0338119	0	0	0.00451145	0.0158309	0.00148149	0	0.395776	0.927164
TCGA-86-8075-01A	0.0310602	0	0.0137598	0.0149808	0	0.174184	0.00972657	0.00540741	0.0331368	0	0.0082554	0	0	0.153668	0.0556758	0.261473	0.0414119	0.0768744	0	0.0634693	0.0183159	0.0386017	0	0.286648	0.972426
TCGA-86-8358-01A	0.00782853	0	0.0259142	0	0	0.162962	0	0.0598889	0	0.0550379	0	0.0964757	0	0.290203	0.0964686	0.188257	0.0158527	0	0	0	0.00111198	0	0	0.362873	0.943788
TCGA-86-8359-01A	0.0351096	0	0.0375359	0.325188	0	0.101387	0.0817147	0.0538153	0.115023	0	0	0.0109993	0	0.140662	0.0391698	0.0240915	0	0	0.00644973	0	0	0.0288544	0.01	0.247596	0.998791
TCGA-86-8585-01A	0.0238032	0.021533	0	0.139442	0	0.118843	0.109453	0	0.0673828	0	0	0.0148358	0	0.298143	0.0616634	0.0914707	0.00163019	0	0.0517993	0	0	0	0	0.526132	0.851985
TCGA-86-8673-01A	0	0.00837089	0.0284084	0.17264	0	0.027784	0.0476078	0.0230877	0.15496	0	0.0852837	0	0	0.281839	0.0635845	0.105286	0	0	0	0	0	0.00114829	0.04	0.177921	1.03016
TCGA-86-A4D0-01A	0.0854636	0	0.0315311	0.113031	0	0.153401	0.102289	0.0516328	0.0180038	0	0	0.055505	0.010038	0.0499115	0.0555254	0.137597	0.110021	0	0.0260497	0	0	0	0.05	0.157542	1.01586
TCGA-86-A4JF-01A	0.00997034	0	0.0342353	0	0	0.176524	0.0197241	0.0589405	0	0.0413033	0	0.0822108	0	0.162108	0.107079	0.148158	0.0100909	0.025736	0.113811	0	0	0.0101076	0.01	0.250351	0.986015
TCGA-91-6830-01A	0.0520095	0	0.0108126	0.0963097	0	0.203168	0.0248558	0.0058077	0	0	0.0194151	0.0159118	0.00912702	0.16968	0.13165	0.127616	0.00415749	0	0.0980903	0	0	0.0313892	0	0.328229	0.950924
TCGA-91-6831-01A	0.0047528	0	0.059037	0.111916	0	0.0893407	0.0248969	0.00124836	0.0472272	0	0	0.0219283	0.000862556	0.286655	0.0758977	0.244373	0.00307905	0	0.0160169	0	0	0.0127683	0	0.43787	0.900149
TCGA-91-6836-01A	0	0	0.0239673	0.136296	0	0.179722	0.12471	0.01708	0.0131915	0	0	0.0324307	0.0198175	0.121476	0.0289598	0.127708	0.0499242	0.037455	0	0.0763849	0	0.0108765	0.15	0.098142	1.04709
TCGA-91-6847-01A	0.123134	0	0.0154162	0.220976	0	0.116832	0.0011951	0.0153632	0.0671694	0	0.0807617	0.0499926	0.0143644	0.117132	0.0523464	0.0209241	0.0706027	0	0.0337915	0	0	0	0.76	-0.00372454	1.10521
TCGA-91-6848-01A	0	0	0.00977658	0.0736598	0	0.279805	0.0710932	0	0	0	0.0328321	0.00939872	0.0298053	0.184274	0.108043	0.182899	0.00913355	0	0.00553516	0	0	0.00374354	0	0.277001	0.978727
TCGA-91-8499-01A	0.0240437	0	0.0126556	0.110332	0	0.16451	0.0451579	0.0469741	0	0.0555367	0	0	0	0.116306	0.110321	0.176705	0.102182	0	0.0255081	0	0.0097681	0	0	0.344846	0.94219
TCGA-93-8067-01A	0.0225623	0	0.0128921	0.0645798	0	0.182585	0.00795894	0.0668802	0.0167412	0	0.0399688	0.0300251	0	0.159861	0.0804313	0.185059	0.0795117	0	0.036086	0	0.0148575	0	0.01	0.268727	0.976573
TCGA-93-A4JN-01A	0.089881	0	0.0590358	0.0430701	0	0.176356	0	0.0136511	0.0957654	0	0	0.0328144	0.0303883	0.141507	0.0528704	0.117849	0	0.00727015	0.137576	0	0	0.00196522	0.01	0.257826	0.974184
TCGA-93-A4JQ-01A	0.0739423	0.0687747	0	0.053346	0	0.297997	0.0111537	0.0288108	0.0716555	0	0	0.0215572	0	0.177931	0.0893251	0.0723483	0	0.00542965	0.0262085	0	0	0.00151982	0	0.557823	0.835715
TCGA-95-7039-01A	0.0550714	0	0.00617228	0.149053	0	0.164682	0.0751148	0.0237867	0.0268753	0.00181908	0	0	0	0.164731	0.0865876	0.161987	0.0115806	0.00508046	0.0674596	0	0	0	0.04	0.179998	1.01376
TCGA-95-7043-01A	0.0681878	0	0.0402331	0.226608	0	0.133709	0.0139298	0.0319794	0.0793583	0	0	0.0320948	0.00793029	0.0777043	0.0614411	0.152622	0.0201245	0	0.0398333	0	0.0142445	0	0.68	0.00942269	1.08453
TCGA-95-7562-01A	0.0440682	0	0.0158725	0.0136279	0	0.24299	0.0371938	0.019628	0.0382512	0	0.0104941	0	0.00054153	0.228177	0.118663	0.152561	0.0158542	0	0.0580949	0	0	0.00398267	0	0.467521	0.883143
TCGA-95-7944-01A	0.0150675	0	0.00155933	0.263437	0	0	0.163017	0.0370239	0.0225246	0	0.078825	0.0539442	0.000457941	0.105712	0.124524	0.0803925	0.0077701	0.00831757	0.0374271	0	0	0	0	0.519234	0.853825
TCGA-95-7947-01A	0.0818231	0	0.00806677	0.107264	0	0.222945	0.0110463	0.0212806	0.0457908	0	0.0106751	0	0	0.141026	0.157279	0.125657	0.00851445	0.00170903	0.0532356	0	0	0.00368716	0	0.358731	0.938634
TCGA-95-8039-01A	0.00550238	0.0157911	0	0.0265176	0	0.276431	0.0223348	0.0272125	0.0692336	0	0	0.0133455	0.0178519	0	0.0395872	0.0969389	0.192714	0.0631437	0.121608	0	0	0.0117874	0	0.368236	0.929459
TCGA-95-8494-01A	0.00496562	0	0	0.0287361	0	0.145735	0.0658613	0.0211256	0.0384612	0	0.0291217	0	0.12089	0.0534413	0	0.0809005	0.222434	0.102117	0.0568635	0	0.0122828	0.0170636	0.02	0.227025	0.987957
TCGA-95-A4VK-01A	0.12749	0.00530983	0.00305701	0.123552	0	0.253284	0.0189945	0.0639967	0.08612	0	0.0193264	0	0	0.1281	0.0681999	0.0428171	0	0.0267716	0.0325273	0	0	0.000453824	0.04	0.193364	1.01529
TCGA-95-A4VP-01A	0.150825	0	0	0.184829	0	0.108752	0.0329	0.0453928	0.130181	0	0.00855571	0.01138	0.0178727	0.076425	0.0459015	0.125127	0.0204804	0.0141831	0.0253029	0	0	0.00189239	0.03	0.216245	0.99874
TCGA-97-7937-01A	0.00200872	0	0.0443264	0.0412768	0	0.0818717	0	0	0.158194	0	0	0.0339541	0	0.304681	0.0510291	0.180031	0.0126586	0	0.068194	0.021774	0	0	0.02	0.231893	1.00362
TCGA-97-8175-01A	0.00466327	0.00843048	0	0.037224	0	0.121164	0	0	0.120444	0	0.02052	0	0.0318179	0.173102	0.0245688	0.116216	0.262808	0.0271332	0	0.0253165	0.0141804	0.0124114	0	0.287243	0.97144
TCGA-97-8176-01A	0.037444	0	0.0135512	0.0799321	0	0.0945745	0	0	0.0636563	0	0.0253493	0	0.0301314	0.214407	0.025639	0.299148	0.00550715	0.00114399	0.0837738	0	0.00360934	0.0221327	0	0.333757	0.951054
TCGA-97-8179-01A	0.022904	0	0.00405949	0.0703263	0	0.0706689	0	0.0608326	0.0473053	0	0	0.0390705	0.0287937	0.19109	0.0419483	0.161615	0.114849	0.0230638	0.0723332	0	0.047864	0.00327577	0.05	0.156894	1.02267
TCGA-97-A4M3-01A	0.056682	0	0.00275927	0.064163	0	0.253843	0	0.0490135	0.0618375	0	0	0.0384261	0.0569699	0.0303228	0.0264093	0.211007	0.0306535	0.0272987	0.0336759	0.0140162	0.0429223	0	0.46	0.0364531	1.06624
TCGA-97-A4M5-01A	0.0155183	0.00334707	0	0.0442552	0	0.194969	0	0.00666221	0.00447733	0	0.0433252	0.0215759	0.00558501	0.16001	0.0540422	0.256224	0	0.00927227	0.172697	0	0	0.00803852	0	0.349478	0.940641
TCGA-97-A4M6-01A	0.012098	0.0301233	0	0.0396877	0	0.256476	0.00756865	0.0304474	0.0653792	0	0	0.00758304	0.0273406	0.111365	0.107409	0.125715	0.0755038	0.00937824	0.0870889	0	0	0.00683669	0	0.347696	0.939362
TCGA-99-8025-01A	0.0475966	0	0.0583362	0.0385869	0	0.162081	0	0.0435517	0.0964253	0	0	0	0	0.272033	0.0845938	0.161385	0	0	0.0354106	0	0	0	0	0.272389	0.979699
TCGA-99-8033-01A	0.00878737	0	0.0140319	0.197396	0	0	0.152837	0.0705566	0.0431137	0	0.0652582	0.0560934	0.0121596	0.127747	0.0821856	0.0611904	0.00579998	0.0503602	0	0.0366873	0	0.0157959	0	0.333682	0.952963
TCGA-J2-8192-01A	0.00879652	0.00132362	0	0.0309933	0	0.281938	0.018573	0	0	0	0.023877	0	0	0.209923	0.0228232	0.191942	0.0865032	0.0297792	0.0589127	0	0	0.0346152	0	0.487811	0.872908
TCGA-J2-A4AD-01A	0.0299062	0	0.0319668	0.0862681	0	0.237814	0.00660963	0	0.0376329	0	0	0	0	0.155872	0	0.190447	0	0.0761684	0.117985	0	0.0293301	0	0.05	0.151	1.0228
TCGA-J2-A4AG-01A	0.0383054	0.0786325	0	0.0713756	0	0.2902	0.0522031	0	0.0622745	0	0	0	0.0231618	0.0499496	0.0309924	0.111571	0.113458	0.0568414	0.0208336	0	0	0.00020077	0.01	0.244313	0.982451
TCGA-L4-A4E5-01A	0.0252814	0	0.0407137	0.0942691	0	0.15982	0.021262	0.0646218	0.137429	0	0.00181296	0.0138345	0	0.214348	0.0515924	0.105231	0.0385157	0	0.0312684	0	0	0	0.03	0.214396	1.00139
TCGA-L9-A443-01A	0.0171196	0	0.0331562	0.0396566	0	0.320746	0	0.0416096	0.0039449	0	0.0224955	0.013661	0.012517	0.150977	0.174297	0.129707	0.0401125	0	0	0	0	0	0	0.276861	0.983983
TCGA-L9-A5IP-01A	0	0	0.046553	0.136966	0	0.110413	0.0788922	0.0249387	0.0654063	0	0.0198182	0.0431887	0	0.156847	0.0309094	0.0909771	0	0	0.0404899	0	0.118304	0.0362962	0.06	0.147617	1.02401
TCGA-MN-A4N1-01A	0.0613338	0	0	0.0252794	0	0.0455064	0	0.0160647	0.170248	0	0.0131689	0	0	0.480605	0.0102275	0.153413	0.0120445	0.0121088	0	0	0	0	0	0.291708	1.00291
TCGA-MN-A4N5-01A	0.0118145	0	0	0.125044	0	0.207689	0	0.0880556	0.0275112	0	0	0.120182	0.00717097	0.137664	0.122742	0.0876608	0.00184691	0	0.0626194	0	0	0	0.01	0.23398	1.00729
TCGA-MP-A4SV-01A	0.0186866	0	0.0211831	0.125038	0	0.194969	0.0718093	0.0322146	0.0828772	0	0.0606551	0	0	0.130661	0.096769	0.091382	0.00442135	0.00945266	0.0598807	0	0	0	0	0.381609	0.925431
TCGA-MP-A4SY-01A	0.0334017	0	0.00609807	0.000471802	0	0.0976849	0	0.00651665	0.03932	0	0	0.0095614	0	0.42587	0.0432529	0.162867	0.105107	0	0.0698481	0	0	0	0	0.38918	0.938985
TCGA-MP-A4T7-01A	0.0121215	0	0.00457765	0.0600506	0	0.195448	0.00732379	0.0783544	0.0392133	0	0.0158972	0.0191577	0.00594332	0.11343	0.0254993	0.189974	0	0.163098	0.0524023	0	0.00315511	0.0143542	0.01	0.263624	0.979322
TCGA-MP-A4T8-01A	0.0348372	0	0.0129612	0.0159964	0	0.0189855	0	0.033113	0.121572	5.36135e-05	0	0.0310285	0	0.42296	0	0.0823906	0	0.169111	0.0569912	0	0	0	0	0.342272	0.961898
TCGA-MP-A4T9-01A	0.00166469	0	0	0.0768173	0	0.206271	0	0.0176817	0.0168444	0	0	0.0262042	0.0179086	0.150892	0.0706619	0.23376	0.0308917	0.0237953	0.12149	0	0	0.00511776	0	0.296387	0.964727
TCGA-MP-A4TA-01A	0.0147449	0	0.0310306	0.0714148	0	0.263268	0	0.038876	0.0284899	0	0	0.0611791	0	0.199385	0.0571232	0.176265	0	0.0358381	0.0223855	0	0	0	0	0.28685	0.972844
TCGA-MP-A4TC-01A	0	0	0.00385549	0.072252	0	0.123059	0.0761579	0.0142553	0.069923	0	0.0350826	0	0	0.335018	0.0892815	0.126027	0.0243771	0	0	0.0307111	0	0	0	0.535801	0.843959
TCGA-MP-A4TE-01A	0.12601	0	0.174867	0.101953	0	0.0833465	0.0222597	0	0.108808	0	0.0519618	0	0	0.188904	0	0.0765135	0	0	0	0.0120059	0	0.0533706	0.47	0.0332005	1.0676
TCGA-MP-A4TF-01A	0	0	0.11488	0.0954147	0	0.10734	0.0704053	0.021126	0.00820415	0	0.109202	0	0	0.239022	0.0596295	0.0951737	0	0.054867	0.00484192	0.00424168	0	0.0156515	0.04	0.190087	1.0134
TCGA-MP-A4TI-01A	0.0144139	0	0	0.0801196	0	0.12461	0.0601964	0.0230421	0.0872173	0.000852686	0	0.0186085	0.00517562	0.200359	0.114488	0.185891	0.0118541	0.01988	0.0532915	0	0	0	0	0.650261	0.782221
TCGA-MP-A4TK-01A	0.0136579	0	0.00370638	0.0379202	0	0.103143	0.0139424	0.000960262	0.105721	0	0.0513633	0	0	0.375176	0.0836585	0.173846	0.0198774	0	0.0153823	0	0	0.00164512	0	0.614337	0.79186
TCGA-NJ-A4YP-01A	0.00650105	0	0.0398826	0.0868107	0	0.171372	0	0.0370206	0.0689249	0	0	0.0208817	0	0.217697	0.0467188	0.188802	0	0.0540925	0.0389957	0.00672387	0	0.0155765	0	0.285224	0.971548
TCGA-NJ-A55R-01A	0.0722297	0.0730172	0.118895	0.0211045	0	0.082657	0	0.00575139	0.0804115	0	0	0.0436839	0	0.291266	0.0101138	0.0657544	0	0	0.135116	0	0	0	0.01	0.246473	0.985675
